# Supplementary material for: Genome-wide identification of bHLH transcription factors: Discovery of a candidate regulator related to flavonoid biosynthesis in Erigeron breviscapus
Source: Front Plant Sci. 2022 Sep 14;13:977649. doi: 10.3389/fpls.2022.977649 (PMC9515989; doi:10.3389/fpls.2022.977649)
Supplement: Supplementary file 1 [file Data_Sheet_1.zip › Supplementary data/Supplementary table.xlsx]

## Sheet: Supplementary Table 6
Supplementary Table 6. Detection of 98 flavonoids metabolites in WT and EbbHLH080-OE
Index	CK-1	CK-2	CK-3	EbbHLH-1	EbbHLH-2	EbbHLH-3	control_mean	case_mean	log2_FC(case_mean/control_mean)	Pvalue	fdr	vip	Ion mode	Q1 (Da)	Q3 (Da)	Rt (min)	Molecular Weight (Da)	Formula	Ionization model	Compounds	Class I	Class II	Level
mws0175	3180000	3450000	3520000	9	9	9	3.38333e+06	9	-18.5201	5.2533e-06	5.49516e-05	0.880117	Positive	493.14	331.08	2.7	493.112	C23H25O12	[M+H]+	Oenin chloride	Flavonoids	Anthocyanins	7228-78-6	B	-	-	-	-
mws1048	688000	738000	601000	1320000	685000	154000	675667	719667	0.0910172	0.903111	0.92234	0.0237215	Positive	449.1	286.8	2.7	448.082	C21H20O11	[M+H]+	Cyanidin 3-O-galactoside	Flavonoids	Anthocyanins	27661-36-5	B	-	-	-	-
pmp000004	1500000	1480000	1570000	1640000	1230000	2740000	1.51667e+06	1870000	0.302134	0.477738	0.530541	0.177838	Positive	331.08	316.06	5.9	330.061	C17H14O7	[M+H]+	Jaceosidin	Flavonoids	Anthocyanins	18085-97-7	B	-	-	-	-
pmp000576	227000	139000	169000	850000	643000	229000	178333	574000	1.68647	0.0984236	0.139804	0.255646	Positive	449.11	287.06	3.9	449.089	C21H21O11+	[M+H]+	Anthocyanin 3-O-beta-D-glucoside	Flavonoids	Anthocyanins	-	A	-	-	-	-
mws1140	28300	26700	26300	224000	163000	242000	27100	209667	2.95173	0.00158078	0.00406763	0.20212	Negative	271.07	151	5.7	272.058	C15H12O5	[M-H]-	4,2',4',6'-Tetrahydroxychalcone	Flavonoids	Chalcone	73692-50-9	A	C06561	ko01100//Metabolic pathways;ko01110//Biosynthesis of secondary metabolites;ko00941//Flavonoid biosynthesis	Biosynthesis of other secondary metabolites;Global and overview maps	Metabolism
pme2960	68800	71900	88900	476000	333000	405000	76533.3	404667	2.40257	0.00141625	0.00373536	0.270878	Positive	273.07	153	5.5	272.058	C15H12O5	[M+H]+	Naringenin chalcone	Flavonoids	Chalcone	25515-46-2	B	C06561	ko01100//Metabolic pathways;ko01110//Biosynthesis of secondary metabolites;ko00941//Flavonoid biosynthesis	Biosynthesis of other secondary metabolites;Global and overview maps	Metabolism
mws0036	104000	107000	109000	367000	299000	84700	106667	250233	1.23016	0.166775	0.213919	0.144261	Negative	609.19	301	4	610.16	C28H34O15	[M-H]-	Hesperidin	Flavonoids	Dihydro flavonoid	520-26-3	A	-	-	-	-
mws1066	4610	7810	6850	58800	86300	35200	6423.33	60100	3.22597	0.0222036	0.0407387	0.103093	Negative	579.2	271	4	580.152	C27H32O14	[M-H]-	Narirutin	Flavonoids	Dihydro flavonoid	14259-46-2	B	-	-	-	-
pmb0628	9	9	9	24500	10300	18700	9	17833.3	10.9524	0.0124066	0.0255562	0.0612347	Positive	613.1	415.09	3.5	612.14	C27H32O16	[M+H]+	Eriodictiol C-hexosyl-O-hexoside	Flavonoids	Dihydro flavonoid	-	B	-	-	-	-
pmb3023	432000	440000	469000	39700	28600	49600	447000	39300	-3.50767	5.74096e-06	5.7683e-05	0.305447	Negative	449.1	287	3.3	450.096	C21H22O11	[M-H]-	Eriodictyol C-hexoside	Flavonoids	Dihydro flavonoid	-	B	-	-	-	-
pme3475	67000	77300	80700	462000	329000	414000	75000	401667	2.42104	0.00112254	0.0030562	0.270829	Positive	273.07	153	5.6	272.058	C15H12O5	[M+H]+	Butin	Flavonoids	Dihydro flavonoid	492-14-8	B	C09614	ko00941//Flavonoid biosynthesis	Biosynthesis of other secondary metabolites	Metabolism
mws0914	2720	2220	2920	6270	6440	7020	2620	6576.67	1.32779	0.000211746	0.000770319	0.0299828	Negative	271	151	5.5	272.058	C15H12O5	[M-H]-	Pinobanksin	Flavonoids	Dihydroflavonol	548-82-3	B	C09826	ko00941//Flavonoid biosynthesis	Biosynthesis of other secondary metabolites	Metabolism
mws1094	9	9	9	9190	6720	7090	9	7666.67	9.73446	0.000571588	0.00169866	0.0415533	Negative	287.06	259	4.6	288.053	C15H12O6	[M-H]-	Dihydrokaempferol	Flavonoids	Dihydroflavonol	480-20-6	B	C00974	ko01100//Metabolic pathways;ko01110//Biosynthesis of secondary metabolites;ko00941//Flavonoid biosynthesis	Biosynthesis of other secondary metabolites;Global and overview maps	Metabolism
pme1598	137000	78900	99700	377000	210000	71000	105200	219333	1.05999	0.273876	0.326484	0.117271	Negative	463.13	257.08	4.3	464.111	C22H24O11	[M-H]-	Hesperetin 5-O-glucoside	Flavonoids	Dihydroflavonol	69651-80-5	B	-	-	-	-
mws0183	193000	177000	164000	330000	207000	190000	178000	242333	0.445116	0.225171	0.277032	0.0926405	Negative	153.1	109	2.5	154.021	C7H6O4	[M-H]-	protocatechuic acid	Flavonoids	flavanols	99-50-3	B	C00230	ko01100//Metabolic pathways;ko01110//Biosynthesis of secondary metabolites;ko01120//Microbial metabolism in diverse environments;ko01130//Biosynthesis of antibiotics;ko00400//Phenylalanine, tyrosine and tryptophan biosynthesis;ko01220//Degradation of aromatic compounds	Amino acid metabolism;Global and overview maps	Metabolism
mws2221	2470	3240	1760	3070	2950	2080	2490	2700	0.116814	0.7117	0.745254	0.00298625	Negative	441.08	169.02	3.9	442.073	C22H18O10	[M-H]-	Catechin gallate	Flavonoids	flavanols	130405-40-2	B	-	-	-	-
pme2482	2600000	2600000	2540000	1030000	863000	541000	2580000	811333	-1.669	0.000258569	0.000909302	0.633898	Positive	139.1	111.04	3.5	138.026	C7H6O3	[M+H]+	Protocatechuic aldehyde	Flavonoids	flavanols	139-85-5	B	C16700	ko00950//Isoquinoline alkaloid biosynthesis	Biosynthesis of other secondary metabolites	Metabolism
mws0043	1240000	544000	1610000	1560000	919000	7390000	1.13133e+06	3.28967e+06	1.53992	0.358465	0.409952	0.488297	Positive	403.13	373	7	402.113	C21H22O8	[M+H]+	Nobiletin	Flavonoids	Flavonoid	478-01-3	B	-	-	-	-
mws0047	9	9	9	9	9	9	9	9	0	1	1	0	Positive	579.17	271.07	4.3	578.137	C27H30O14	[M+H]+	Rhoifolin	Flavonoids	Flavonoid	17306-46-6	A	C12627	ko00944//Flavone and flavonol biosynthesis	Biosynthesis of other secondary metabolites	Metabolism
mws1474	2550	834	2020	4100	50600	9840	1801.33	21513.3	3.57809	0.249563	0.304381	0.0492901	Positive	345.1	284	6.7	344.076	C18H16O7	[M+H]+	5,7-Dihydroxy-3',4',5'-trimethoxyflavone	Flavonoids	Flavonoid	18103-42-9	B	-	-	-	-
pmb0378	537000	617000	615000	235000	488000	1850000	589667	857667	0.540517	0.621861	0.667749	0.130881	Positive	625.2	177.2	4.4	624.14	C28H32O16	[M+H]+	Luteolin O-feruloylhexoside	Flavonoids	Flavonoid	-	B	-	-	-	-
pmb0608	5000	3160	2620	15100	4940	11800	3593.33	10613.3	1.56248	0.0847105	0.124992	0.0350844	Positive	549.1	463.13	5	548.094	C25H24O14	[M+H]+	Chrysoeriol O-malonylhexoside	Flavonoids	Flavonoid	-	B	-	-	-	-
pmb0665	45400	32800	33200	149000	181000	46300	37133.3	125433	1.75613	0.0966651	0.13828	0.120416	Positive	611.2	465.1	3.7	610.126	C27H30O16	[M+H]+	Luteolin 8-C-hexosyl-O-hexoside	Flavonoids	Flavonoid	-	B	-	-	-	-
pmb0689	21900	36900	18700	1170000	1750000	1890000	25833.3	1.60333e+06	5.9557	0.00201916	0.00504193	0.590736	Positive	463.1	331.2	4.7	462.096	C22H22O11	[M+H]+	Chrysoeriol C-hexoside	Flavonoids	Flavonoid	-	B	-	-	-	-
pmb0713	9	9	9	62900	138000	28300	9	76400	13.0514	0.0777246	0.116311	0.114243	Positive	655.2	331.2	3.5	654.149	C29H34O17	[M+H]+	Tricin 7-O-hexosyl-O-hexoside	Flavonoids	Flavonoid	-	B	-	-	-	-
pmb3007	11200	10400	12200	1540	3520	9480	11266.7	4846.67	-1.217	0.0582664	0.0903985	0.034027	Negative	475.1	284.1	4.2	476.076	C22H20O12	[M-H]-	Chrysoeriol O-glucuronic acid	Flavonoids	Flavonoid	-	B	-	-	-	-
pmb3024	15100	13800	13800	45900	76000	28600	14233.3	50166.7	1.81746	0.0604621	0.0934616	0.0799051	Negative	447.1	327.1	3.4	448.082	C21H20O11	[M-H]-	Luteolin C-hexoside	Flavonoids	Flavonoid	-	B	-	-	-	-
pmb3026	25900	32300	25300	8290	8860	6790	27833.3	7980	-1.80235	0.00102985	0.00284049	0.0666063	Negative	505.1	301.2	3.9	506.085	C23H22O13	[M-H]-	Quercetin O-acetylhexoside	Flavonoids	Flavonoid	-	B	-	-	-	-
pmb3042	10300000	13100000	11200000	182000	250000	314000	1.15333e+07	248667	-5.53545	0.000166388	0.000632573	1.59942	Negative	491.1	329.1	3.9	492.105	C23H24O12	[M-H]-	Tricin 5-O-hexoside	Flavonoids	Flavonoid	-	B	-	-	-	-
pme0088	12600	12500	13000	378000	561000	1440000	12700	793000	5.96442	0.075946	0.114054	0.373433	Negative	285	151	5	286.038	C15H10O6	[M-H]-	Luteolin	Flavonoids	Flavonoid	491-70-3	B	C01514	ko01100//Metabolic pathways;ko01110//Biosynthesis of secondary metabolites;ko00944//Flavone and flavonol biosynthesis;ko00941//Flavonoid biosynthesis	Biosynthesis of other secondary metabolites;Global and overview maps	Metabolism
pmn001697	17900	13900	20600	56400	119000	406000	17466.7	193800	3.47189	0.176745	0.224657	0.162071	Negative	445.08	269.05	4.1	446.068	C21H18O11	[M-H]-	Apigenin-7-O-β-D-glucuronide	Flavonoids	Flavonoid	-	B	-	-	-	-
pmn001702	99300	97000	93600	12700	14100	18900	96633.3	15233.3	-2.66529	5.33138e-06	5.49516e-05	0.13656	Negative	461.08	285.05	3.8	462.062	C21H18O12	[M-H]-	Tetahydroxy-flavone-7-O-β-D-glucuronide	Flavonoids	Flavonoid	-	B	-	-	-	-
pmp000001	1750000	1710000	1850000	2930000	2650000	3550000	1770000	3.04333e+06	0.781903	0.00909835	0.019294	0.521926	Positive	301.07	286.05	5.7	300.053	C16H12O6	[M+H]+	Hispidulin	Flavonoids	Flavonoid	1447-88-7	B	-	-	-	-
pmp000003	7340000	7100000	7960000	8580000	7830000	7370000	7.46667e+06	7.92667e+06	0.08625	0.350793	0.402268	0.221087	Positive	317.06	302.04	5.2	316.047	C16H12O7	[M+H]+	Nepetin	Flavonoids	Flavonoid	520-11-6	B	-	-	-	-
pmp000006	72400	74400	69900	48600	37700	82600	72233.3	56300	-0.35953	0.30589	0.357578	0.0420509	Positive	345.09	330.07	6.7	344.076	C18H16O7	[M+H]+	Eupatilin	Flavonoids	Flavonoid	22368-21-4	B	-	-	-	-
pmp000012	714000	658000	664000	45700	53100	85500	678667	61433.3	-3.46561	8.84622e-06	7.72077e-05	0.376048	Positive	463.08	287.05	3.8	462.062	C21H18O12	[M+H]+	Scutellarin	Flavonoids	Flavonoid	27740-01-8	B	-	-	-	-
pmp000113	19700	20000	21100	32200	27700	68800	20266.7	42900	1.08187	0.157188	0.204103	0.0592213	Positive	389.1	374.1	8.2	388.099	C20H20O8	[M+H]+	5-hydroxy-6,7,8,3′,4′-pentamethoxyflavone	Flavonoids	Flavonoid	-	B	-	-	-	-
pmp000573	154000	187000	168000	14800	24900	39300	169667	26333.3	-2.68774	0.000273818	0.000924619	0.179874	Positive	447.12	285.08	5.2	446.102	C22H22O10	[M+H]+	Acacetin-7-O-galactoside	Flavonoids	Flavonoid	-	B	-	-	-	-
pmp000578	698000	670000	694000	30300	47000	74400	687333	50566.7	-3.76475	2.1234e-06	3.08991e-05	0.382098	Positive	463.08	287.05	3.8	462.079	C25H18O9	[M+H]+	Luteolin-7-O-glucuronide	Flavonoids	Flavonoid	-	B	-	-	-	-
pmp000579	627000	583000	563000	878000	444000	149000	591000	490333	-0.269395	0.660478	0.700306	0.0743838	Positive	463.12	301.07	4.4	462.096	C22H22O11	[M+H]+	Diosmetin-7-O-galactoside	Flavonoids	Flavonoid	-	B	-	-	-	-
pmp000583	235000	227000	242000	34400	78000	166000	234667	92800	-1.33842	0.0219123	0.0403799	0.168267	Positive	477.1	301.07	4.3	476.076	C22H20O12	[M+H]+	Diosmetin-7-O-glucuronide	Flavonoids	Flavonoid	-	B	-	-	-	-
pmp000585	34500	33500	50800	130000	146000	164000	39600	146667	1.88897	0.000694325	0.00200688	0.155303	Positive	519.11	433.11	4.5	518.085	C24H22O13	[M+H]+	Apigenin-7-O-(6-O-Malonyl Glucoside)	Flavonoids	Flavonoid	-	B	-	-	-	-
pmp000587	51600	53200	51500	21400	41800	65700	52100	42966.7	-0.278066	0.515349	0.564876	0.0260716	Positive	535.11	449.1	4.2	534.08	C24H22O14	[M+H]+	Luteolin-7-O-(6'-O-malonyl)-beta-D-glucoside	Flavonoids	Flavonoid	-	B	-	-	-	-
pmp000588	118000	117000	108000	28000	28900	30400	114333	29100	-1.97416	1.26533e-05	9.74553e-05	0.139716	Positive	549.12	463.12	4.6	548.094	C25H24O14	[M+H]+	Diosmetin-7-O-(6'-O-malonyl)-beta-D-glucoside	Flavonoids	Flavonoid	-	B	-	-	-	-
pmp000595	254000	143000	319000	519000	199000	86300	238667	268100	0.167774	0.843112	0.865677	0.0260398	Positive	611.16	449.1	3.3	610.126	C27H30O16	[M+H]+	Luteolin-7,3'-Di-O-Beta-D-Glucoside	Flavonoids	Flavonoid	-	A	-	-	-	-
pmp001127	1580000	1510000	1720000	2460000	2160000	3200000	1.60333e+06	2.60667e+06	0.701132	0.0334191	0.0559638	0.445378	Positive	301.11	286.08	6.2	300.053	C16H12O6	[M+H]+	chrysoeriol	Flavonoids	Flavonoid	491-71-4	A	C04293	ko00944//Flavone and flavonol biosynthesis	Biosynthesis of other secondary metabolites	Metabolism
mws0048	203000	208000	204000	8810	17500	34300	205000	20203.3	-3.34296	1.72928e-05	0.000115834	0.205487	Negative	431.11	311	3.6	432.088	C21H20O10	[M-H]-	Vitexin	Flavonoids	Flavonoid carbonoside	3681-93-4	B	C01460	ko00944//Flavone and flavonol biosynthesis;ko00941//Flavonoid biosynthesis	Biosynthesis of other secondary metabolites	Metabolism
mws1434	60400	53600	44600	196000	850000	217000	52866.7	421000	2.99339	0.161461	0.209008	0.230875	Negative	431.11	311	3.7	432.088	C21H20O10	[M-H]-	Isovitexin	Flavonoids	Flavonoid carbonoside	29702-25-8;38953-85-4	B	C01714	ko00944//Flavone and flavonol biosynthesis	Biosynthesis of other secondary metabolites	Metabolism
mws1608	17500	15400	17600	46600	84800	28100	16833.3	53166.7	1.6592	0.0953362	0.13731	0.0772952	Negative	447.09	357.1	3.5	448.082	C21H20O11	[M-H]-	HoMoorientin	Flavonoids	Flavonoid carbonoside	4261-42-1	B	-	-	-	-
pmb0618	1790000	1520000	1850000	297000	267000	54300	1720000	206100	-3.06099	0.000283942	0.000948002	0.586432	Positive	627.1	447.1	3.3	626.155	C28H34O16	[M+H]+	8-C-hexosyl-hesperetin O-hexoside	Flavonoids	Flavonoid carbonoside	-	B	-	-	-	-
pmb0639	9	9	9	46500	57500	100000	9	68000	12.8833	0.0140523	0.028105	0.119176	Positive	757.2	595.2	3	756.175	C33H40O20	[M+H]+	8-C-hexosyl-apigenin O-hexosyl-O-hexoside	Flavonoids	Flavonoid carbonoside	-	A	-	-	-	-
pmp000236	14400	4730	12000	653000	822000	261000	10376.7	578667	5.80132	0.0267881	0.0476986	0.332922	Positive	565.1	367.1	3.6	564.123	C26H28O14	[M+H]+	Apigenin-6-C-glucose- 8-xylcose	Flavonoids	Flavonoid carbonoside	-	B	-	-	-	-
pmp000413	137000	123000	129000	247000	958000	326000	129667	510333	1.97663	0.165974	0.21354	0.233908	Positive	433.11	283.06	3.7	432.088	C21H20O10	[M+H]+	genistein 8-C-glucoside	Flavonoids	Flavonoid carbonoside	66026-80-0	B	-	-	-	-
GQ512001	163000	162000	157000	1360000	1050000	191000	160667	867000	2.43196	0.113484	0.156503	0.336541	Negative	771.13	609.1	2.7	772.17	C33H40O21	[M-H]-	quercetin-O-rutinoside.t-hexose	Flavonoids	Flavonols	-	B	-	-	-	-
GQ512002	7460	8780	7970	36000	19000	11300	8070	22100	1.45341	0.127257	0.17233	0.047136	Negative	623.1	315.02	3.9	624.14	C28H32O16	[M-H]-	isorhamnetin-O-rutinoside	Flavonoids	Flavonols	-	B	-	-	-	-
GQ512005	22400	12900	23400	158000	110000	37600	19566.7	101867	2.38021	0.0792757	0.118213	0.119115	Positive	595.16	449.11	3.8	594.132	C27H30O15	[M+H]+	Kaempferol-3-O-glucoside-7-O-rhamnoside	Flavonoids	Flavonols	-	B	-	-	-	-
GQ512006	43900	35400	69600	209000	178000	53000	49633.3	146667	1.56316	0.117538	0.161107	0.124208	Positive	611.16	465.1	3.6	610.126	C27H30O16	[M+H]+	Quercetin-3-O-glucoside-7-O-rhamnoside	Flavonoids	Flavonols	-	B	-	-	-	-
Hmcp001329	41600	30200	43700	16200	19700	79600	38500	38500	0	1	1	0.000972729	positive	759.2	465.1	2.7	758.19	C32H38O21	[M+H]+	Quercetin-O-Pentoside-O-Hexoside-O-Hexoside	Flavonoids	Flavonols	-	B	-	-	-	-
Hmcp001509	1230	9	9	7810	5270	5500	416	6193.33	3.89606	0.00312084	0.00744064	0.0355641	positive	773.22	317.06	3	772.206	C33H40O21	[M+H]+	isorhamnetin-O-Hexoside-O-Hexoside-O-Pentoside	Flavonoids	Flavonols	-	B	-	-	-	-
Hmcp001598	9	9	9	9	9	9	9	9	0	1	1	0	positive	611.16	479.11	3.7	610.153	C27H30O16	[M+H]+	isorhamnetin-O-Hexoside-O-Pentoside	Flavonoids	Flavonols	-	B	-	-	-	-
Hmcp001629	36500	23800	23600	107000	51000	52700	27966.7	70233.3	1.32845	0.0887316	0.129567	0.0851106	positive	697.16	287.05	3.7	696.153	C30H32O19	[M+H]+	Kaempferol-O-Hexoside-O-malonyl-O-Hexoside	Flavonoids	Flavonols	-	B	-	-	-	-
Hmcp002029	9	9	9	9	9	9	9	9	0	1	1	0	positive	581.15	287.05	3.9	580.142	C26H28O15	[M+H]+	Kaempferol-O-Pentoside-O-Hexoside	Flavonoids	Flavonols	-	B	-	-	-	-
Hmcp002187	1630000	1400000	1570000	9	9	9	1.53333e+06	9	-17.3783	2.41083e-05	0.000143554	0.592527	positive	509.13	347.07	4.2	508.121	C23H24O13	[M+H]+	Limocitrin 3-galactoside	Flavonoids	Flavonols	-	B	-	-	-	-
Hmcp002207	9130	4980	6130	2370	1470	4050	6746.67	2630	-1.35911	0.0468913	0.0762376	0.0278019	positive	479.12	317.06	4.2	478.111	C22H22O12	[M+H]+	Isorhamnetin-7-O-β -D-glucopyranoside	Flavonoids	Flavonols	-	B	-	-	-	-
Hmcp002249	9	9	9	122000	208000	80600	9	136867	13.8925	0.0218195	0.0403799	0.164668	positive	639.19	331.08	4.3	638.184	C29H34O16	[M+H]+	Limocitrin-O-rhamnoside-O-rhamnoside	Flavonoids	Flavonols	-	B	-	-	-	-
Hmcp002268	85800	44600	47000	63100	106000	55700	59133.3	74933.3	0.341636	0.48573	0.535191	0.0345035	positive	493.13	331.08	4.3	492.126	C23H24O12	[M+H]+	Limocitrin 3-rhamnoside	Flavonoids	Flavonols	-	B	-	-	-	-
Hmcp002298	49500	50800	36800	9	9	9	45700	9	-12.31	0.000514351	0.00153941	0.101523	positive	479.12	347.07	4.3	478.111	C22H22O12	[M+H]+	Limocitrin-O-Pentoside	Flavonoids	Flavonols	-	B	-	-	-	-
Hmcp002316	82700	76400	70800	324000	452000	531000	76633.3	435667	2.50718	0.00401976	0.0094241	0.279812	positive	449.11	317.06	4.4	448.1	C21H20O11	[M+H]+	isorhamnetin-O-Pentoside	Flavonoids	Flavonols	-	B	-	-	-	-
Hmcp002399	9	9	9	67800	81500	87600	9	78966.7	13.099	0.000174889	0.000641767	0.133962	positive	509.13	347.07	4.5	508.121	C23H24O13	[M+H]+	Limocitrin 3-glucoside	Flavonoids	Flavonols	-	B	-	-	-	-
Hmcp003223	2420	4940	3510	4640	5440	11600	3623.33	7226.67	0.996013	0.19484	0.243984	0.0228946	positive	347.07	332.05	5.9	346.069	C17H14O8	[M+H]+	Limocitrin	Flavonoids	Flavonols	489-33-8	B	-	-	-	-
Li512111	209000	199000	204000	8390	7960	12500	204000	9616.67	-4.40689	4.56087e-07	2.10079e-05	0.211218	Negative	519.11	315.05	4.5	520.1	C24H24O13	[M-H]-	Isorhamnetin acetyl hexoside	Flavonoids	Flavonols	-	B	-	-	-	-
Li512117	42100	30000	20700	243000	262000	50000	30933.3	185000	2.58029	0.0861539	0.126679	0.161016	Positive	611.16	465.1	3.9	610.126	C27H30O16	[M+H]+	quercetin 3-O-rhanosylgalactoside	Flavonoids	Flavonols	-	A	-	-	-	-
mws0055	532000	255000	686000	949000	851000	5510000	491000	2.43667e+06	2.31111	0.275615	0.327632	0.497012	Positive	373.12	343	7.5	372.105	C20H20O7	[M+H]+	Tangeretin	Flavonoids	Flavonols	481-53-8	B	-	-	-	-
mws0059	104000	105000	102000	370000	333000	87000	103667	263333	1.34494	0.146625	0.192759	0.154761	Negative	609.1	301	3.7	610.126	C27H30O16	[M-H]-	Rutin	Flavonoids	Flavonols	153-18-4	B	C05625	ko01100//Metabolic pathways;ko01110//Biosynthesis of secondary metabolites;ko00944//Flavone and flavonol biosynthesis	Biosynthesis of other secondary metabolites;Global and overview maps	Metabolism
mws0061	9	9	9	21500	24900	5130	9	17176.7	10.8982	0.0481652	0.0775791	0.0561669	Negative	463.1	300	3.6	464.076	C21H20O12	[M-H]-	Hyperin	Flavonoids	Flavonols	482-36-0	B	-	-	-	-
mws0091	73100	70300	80400	501000	297000	57800	74600	285267	1.93506	0.175436	0.223668	0.173999	Negative	463.09	300.03	4	464.076	C21H20O12	[M-H]-	Isoquercitrin	Flavonoids	Flavonols	482-35-9	A	C05623	ko01100//Metabolic pathways;ko01110//Biosynthesis of secondary metabolites;ko00944//Flavone and flavonol biosynthesis	Biosynthesis of other secondary metabolites;Global and overview maps	Metabolism
mws0856	79800	82700	83400	408000	212000	63200	81966.7	227733	1.47424	0.218113	0.269923	0.139663	Negative	463	301	3.8	464.076	C21H20O12	[M-H]-	Spiraeoside	Flavonoids	Flavonols	20229-56-5	A	-	-	-	-
mws0917	2270000	2210000	2280000	2680000	2090000	4530000	2.25333e+06	3100000	0.460207	0.313705	0.364692	0.318517	Negative	329	314	6.3	330.061	C17H14O7	[M-H]-	3,7-Di-O-methylquercetin	Flavonoids	Flavonols	61395	A	C01265	ko00944//Flavone and flavonol biosynthesis	Biosynthesis of other secondary metabolites	Metabolism
mws1329	79000	52000	53600	285000	144000	34200	61533.3	154400	1.32723	0.272868	0.326204	0.106009	Negative	463.09	300.7	4	464.076	C21H20O12	[M-H]-	gossypitrin	Flavonoids	Flavonols	491-50-9	A	-	-	-	-
mws4183	37000	33100	36600	23700	15700	6070	35566.7	15156.7	-1.23057	0.0176704	0.0342059	0.0648037	Negative	433.08	255.03	4.7	434.068	C20H18O11	[M-H]-	Quercetin-3-O-α-L-arabinopyranoside (guaijaverin)	Flavonoids	Flavonols	22255-13-6	B	-	-	-	-
pmb3013	18800	11500	12700	3080	5540	3800	14333.3	4140	-1.79167	0.012728	0.025948	0.0463131	Negative	519.1	314.2	4.3	520.1	C24H24O13	[M-H]-	Isorhamnetin O-acetyl-hexoside	Flavonoids	Flavonols	-	B	-	-	-	-
pmb3894	223000	219000	219000	2300000	712000	852000	220333	1288000	2.54737	0.103267	0.145262	0.422784	Negative	329.1	229.1	5.9	330.061	C17H14O7	[M-H]-	Di-O-methylquercetin	Flavonoids	Flavonols	-	B	-	-	-	-
pme0369	159000	152000	163000	1300000	1150000	215000	158000	888333	2.49118	0.0978183	0.139457	0.347131	Negative	593.16	285	4.3	594.132	C27H30O15	[M-H]-	Kaempferol 3-O-rutinoside (Nicotiflorin)	Flavonoids	Flavonols	17650-84-9	B	-	-	-	-
pme1605	146000	139000	132000	1110000	1070000	194000	139000	791333	2.5092	0.094499	0.136916	0.328899	Negative	593.16	285	3.7	594.132	C27H30O15	[M-H]-	Kaempferol 3-O-robinobioside (Biorobin)	Flavonoids	Flavonols	17297-56-2	B	-	-	-	-
pme3211	75700	93900	128000	414000	214000	52200	99200	226733	1.19258	0.294289	0.346899	0.122223	Negative	463	301	3.8	464.076	C21H20O12	[M-H]-	Quercetin 3-O-glucoside (Isotrifoliin)	Flavonoids	Flavonols	21637-25-2	A	C05623	ko01100//Metabolic pathways;ko01110//Biosynthesis of secondary metabolites;ko00944//Flavone and flavonol biosynthesis	Biosynthesis of other secondary metabolites;Global and overview maps	Metabolism
pmn001583	71400	80700	68500	292000	234000	64300	73533.3	196767	1.42002	0.146028	0.192574	0.136284	Negative	609.1	300	3.6	610.126	C27H30O16	[M-H]-	Bioquercetin	Flavonoids	Flavonols	-	B	-	-	-	-
pmn001642	24500	27400	35200	6190	10900	8020	29033.3	8370	-1.79441	0.00401951	0.0094241	0.06704	Negative	503.1	459.1	4.6	504.071	C23H20O13	[M-H]-	kaempferol 3-O-β-(2″-O-acetyl-β-D-glucuronide)	Flavonoids	Flavonols	-	B	-	-	-	-
pmn001645	9	9	9	2840	2330	2150	9	2440	8.08274	0.000298698	0.000984769	0.0234519	Negative	533.1	285	4.3	534.08	C24H22O14	[M-H]-	isorhamnetin 3-O-β-(2″-O-acetyl-β-D-glucuronide)	Flavonoids	Flavonols	-	B	-	-	-	-
pmp000580	431000	497000	470000	352000	250000	40700	466000	214233	-1.12115	0.0546816	0.0854653	0.216348	Positive	465.1	303.05	3.8	464.076	C21H20O12	[M+H]+	Quercetin 3-O-beta-D-glucoside	Flavonoids	Flavonols	-	A	-	-	-	-
pmp000596	643000	412000	549000	825000	989000	167000	534667	660333	0.304555	0.654087	0.697032	0.0774014	Positive	627.15	465.1	2.9	626.12	C27H30O17	[M+H]+	Quercetin 3,7-bis-O-beta-D-glucoside	Flavonoids	Flavonols	-	A	-	-	-	-
pmp001161	7830	7160	9670	12100	11400	23000	8220	15500	0.915058	0.130097	0.174053	0.0343599	Positive	389.1	328.1	8	388.099	C20H20O8	[M+H]+	5-Hydroxyauranetin	Flavonoids	Flavonols	-	B	-	-	-	-
pmp001309	157000	160000	122000	643000	322000	174000	146333	379667	1.37547	0.168428	0.215383	0.185013	Positive	465.1	303.1	3.6	464.076	C21H20O12	[M+H]+	6-Hydroxykaempferol-7-O-glucoside	Flavonoids	Flavonols	-	A	-	-	-	-
pmp001311	173000	184000	158000	1090000	811000	189000	171667	696667	2.02086	0.120082	0.163771	0.288464	Positive	627.2	303.1	2.9	626.12	C27H30O17	[M+H]+	6-Hydroxykaempferol-7,6-O-Diglucoside	Flavonoids	Flavonols	-	A	-	-	-	-
pmp001314	4420	4210	4980	4100	4330	4050	4536.67	4160	-0.125049	0.199668	0.24929	0.00729373	Positive	773.2	627.2	3.2	772.17	C33H40O21	[M+H]+	6-Hydroxykaempferol-3-O-rutin-6-O-glucoside	Flavonoids	Flavonols	-	A	-	-	-	-
mws0918	9	9	9	11600	2470	11800	9	8623.33	9.9041	0.0488415	0.0783692	0.0405085	Negative	283	268	7	284.058	C16H12O5	[M-H]-	Prunetin	Flavonoids	Isoflavones	552-59-0	B	C10521	ko00943//Isoflavonoid biosynthesis	Biosynthesis of other secondary metabolites	Metabolism
mws2118	9350	10200	10300	75100	69800	22900	9950	55933.3	2.49094	0.0502419	0.0796741	0.0918367	Negative	435.13	166.7	4.5	436.116	C21H24O10	[M-H]-	phloretin 2'-O-glucoside	Flavonoids	Isoflavones	60-81-1	A	-	-	-	-
pme3250	8130	12100	6480	10300	13300	8930	8903.33	10843.3	0.284391	0.409642	0.462216	0.013453	Positive	285	153.02	7.5	284.058	C16H12O5	[M+H]+	Biochanin A	Flavonoids	Isoflavones	491-80-5	B	C00814	ko01110//Biosynthesis of secondary metabolites;ko00943//Isoflavonoid biosynthesis	Biosynthesis of other secondary metabolites;Global and overview maps	Metabolism
pme3400	472000	401000	438000	9	9	9	437000	9	-15.5673	2.86486e-05	0.000163948	0.316304	Positive	447.12	285	5.2	446.102	C22H22O10	[M+H]+	Sissotrin	Flavonoids	Isoflavones	5928-26-7	B	C05376	ko00943//Isoflavonoid biosynthesis	Biosynthesis of other secondary metabolites	Metabolism

## Sheet: Supplementary Table 7
Supplementary Table 7. Detection of 214 DAMs in WT and EbbHLH080-OE
Index	CK-1	CK-2	CK-3	EbbHLH-1	EbbHLH-2	EbbHLH-3	control_mean	case_mean	log2_FC(case_mean/control_mean)	Pvalue	fdr	vip	Ion mode	Q1 (Da)	Q3 (Da)	Rt (min)	Molecular Weight (Da)	Formula	Ionization model	Compounds	Class I	Class II	CAS	Level	C_ID	Pathway	KEGG_B_class	KEGG_A_class
mws0254	75800000	76200000	75900000	967000	1600000	917000	7.59667e+07	1.16133e+06	-6.03151	7.55e-10	3.18e-07	4.1446	Positive	156.1	110	0.7	155.061	C6H9N3O2	[M+H]+	L-Histidine	Amino Acid And Its Derivatives	Amino Acid And Its Derivatives	71-00-1	A	C00135	ko01100//Metabolic pathways;ko01110//Biosynthesis of secondary metabolites;ko01230//Biosynthesis of amino acids;ko02010//ABC transporters;ko00970//Aminoacyl-tRNA biosynthesis;ko00410//beta-Alanine metabolism;ko00340//Histidine metabolism	Amino acid metabolism;Global and overview maps;Membrane transport;Metabolism of other amino acids;Translation	Environmental Information Processing;Genetic Information Processing;Metabolism
Hmyn000254	448000	449000	457000	28600	24900	28500	451333	27333.3	-4.04546	1.71e-08	3.6e-06	0.311959	negative	297.12	59.01	0.9	298.12	C18H18O4	[M-H]-	tababiphenyl C	Others	Others	-	A	-	-	-	-
pme0534	1580000	1580000	1550000	86500	61100	76500	1570000	74700	-4.39351	2.87e-08	4.03e-06	0.585874	Negative	195.16	74.9	0.7	196.047	C6H12O7	[M-H]-	Gluconic acid	Others	Alcohols and polyols	526-95-4	B	C00257	ko01100//Metabolic pathways;ko01110//Biosynthesis of secondary metabolites;ko01120//Microbial metabolism in diverse environments;ko01130//Biosynthesis of antibiotics;ko01200//Carbon metabolism;ko00030//Pentose phosphate pathway	Carbohydrate metabolism;Global and overview maps	Metabolism
mws0146	19700000	20300000	20000000	456000	284000	258000	20000000	332667	-5.90978	4.59e-08	4.85e-06	2.12455	Positive	138.05	78	3.7	137.042	C7H7NO2	[M+H]+	Nicotinic Acid Methyl Ester（Methyl Nicotinate）	Alkaloids	Alkaloids	93-60-7	A	-	-	-	-
pme0516	2270000	2200000	2260000	87200	101000	117000	2.24333e+06	101733	-4.46278	8.68e-08	7.33e-06	0.701207	Negative	179.16	87	0.7	180.053	C6H12O6	[M-H]-	Inositol	Others	Alcohols and polyols	87-89-8	A	C00137	ko01100//Metabolic pathways;ko01120//Microbial metabolism in diverse environments;ko01130//Biosynthesis of antibiotics;ko02010//ABC transporters;ko00052//Galactose metabolism;ko00053//Ascorbate and aldarate metabolism;ko00562//Inositol phosphate metabolism;ko04070//Phosphatidylinositol signaling system	Carbohydrate metabolism;Global and overview maps;Membrane transport;Signal transduction	Environmental Information Processing;Metabolism
pmb1912	35800000	35100000	36000000	1590000	2080000	2620000	3.56333e+07	2.09667e+06	-4.08706	1.26e-07	8.85e-06	2.77443	Positive	474.2	327	2.4	473.144	C20H23N7O7	[M+H]+	10-Formyl-THF	Alkaloids	Alkaloids	-	A	C00234	ko01100//Metabolic pathways;ko01120//Microbial metabolism in diverse environments;ko00970//Aminoacyl-tRNA biosynthesis;ko01200//Carbon metabolism;ko00670//One carbon pool by folate	Global and overview maps;Metabolism of cofactors and vitamins;Translation	Genetic Information Processing;Metabolism
pme3705	381000	391000	401000	16300	16200	16200	391000	16233.3	-4.59014	3.37e-07	2.03e-05	0.293211	Negative	193.14	73	0.7	194.033	C6H10O7	[M-H]-	glucoronic acid	Others	Alcohols and polyols	6556-12-03	A	C00191	ko01100//Metabolic pathways;ko00520//Amino sugar and nucleotide sugar metabolism;ko00053//Ascorbate and aldarate metabolism;ko00040//Pentose and glucuronate interconversions;ko00562//Inositol phosphate metabolism	Carbohydrate metabolism;Global and overview maps	Metabolism
mws0715	789000	756000	767000	156000	150000	154000	770667	153333	-2.32944	3.9e-07	2.06e-05	0.376473	Negative	263.1	145	3.2	264.098	C13H16N2O4	[M-H]-	Phenylacetyl-L-glutamine	Amino Acid And Its Derivatives	Amino Acid And Its Derivatives	28047-15-6	B	C04148	ko00360//Phenylalanine metabolism	Amino acid metabolism	Metabolism
Li512111	209000	199000	204000	8390	7960	12500	204000	9616.67	-4.40689	4.56e-07	2.1e-05	0.211218	Negative	519.11	315.05	4.5	520.1	C24H24O13	[M-H]-	Isorhamnetin acetyl hexoside	Flavonoids	Flavonols	-	B	-	-	-	-
mws2108	64300000	62000000	61600000	1250000	2370000	145000	6.26333e+07	1255000	-5.64117	5.3e-07	2.1e-05	3.75496	Negative	353.1	135.1	2.9	354.079	C16H18O9	[M-H]-	Cryptochlorogenic acid	Phenolic acids	Phenolic acids	905-99-7	A	-	-	-	-
Li512115	1370000	1350000	1380000	52500	93700	21100	1.36667e+06	55766.7	-4.61511	5.48e-07	2.1e-05	0.548741	Negative	515.12	353.09	4.2	516.105	C25H24O12	[M-H]-	3,4-dicaffeoylquinic acid	Phenolic acids	Phenolic acids	-	A	-	-	-	-
mws0889	5100000	4950000	5180000	220000	310000	117000	5.07667e+06	215667	-4.55701	6.28e-07	2.21e-05	1.05655	Negative	135	75.01	0.9	136.029	C4H8O5	[M-H]-	threonate	Others	Alcohols and polyols	70753-61-6	A	C01620	ko00053//Ascorbate and aldarate metabolism	Carbohydrate metabolism	Metabolism
mws0847	14600000	14600000	14400000	1260000	1380000	2010000	1.45333e+07	1550000	-3.22903	7.22e-07	2.26e-05	1.72543	Positive	150	133	1	149.063	C6H7N5	[M+H]+	1-Methyladenine	Nucleotide and its derivates	Nucleotide and its derivates	5142-22-3	B	-	-	-	-
pme1816	11000000	10500000	10600000	237000	490000	60900	10700000	262633	-5.34842	7.61e-07	2.26e-05	1.54845	Negative	353	191	2.6	354.079	C16H18O9	[M-H]-	Neochlorogenic acid (5-O-Caffeoylquinic acid)	Phenolic acids	Phenolic acids	906-33-2	A	-	-	-	-
mws1584	67300000	69900000	65800000	1240000	2280000	2540000	6.76667e+07	2020000	-5.06602	8.17e-07	2.26e-05	3.8806	Negative	515.12	191	3.1	516.105	C25H24O12	[M-H]-	Cynarin	Phenolic acids	Phenolic acids	30964-13-7	B	-	-	-	-
pme3184	4890000	5100000	5110000	415000	357000	223000	5.03333e+06	331667	-3.92371	8.59e-07	2.26e-05	1.03856	Positive	332	136	1.1	331.053	C10H14N5O6P	[M+H]+	2'-Deoxyadenosine-5'-monophosphate	Nucleotide and its derivates	Nucleotide and its derivates	653-63-4	B	C00360	ko01100//Metabolic pathways;ko00230//Purine metabolism	Global and overview maps;Nucleotide metabolism	Metabolism
pme0006	1730000	1660000	1690000	42900	130000	94500	1.69333e+06	89133.3	-4.24776	9.97e-07	2.26e-05	0.606939	Positive	116.1	70.1	0.8	115.056	C5H9NO2	[M+H]+	L-Proline	Amino Acid And Its Derivatives	Amino Acid And Its Derivatives	147-85-3	A	C00148	ko01100//Metabolic pathways;ko01110//Biosynthesis of secondary metabolites;ko01130//Biosynthesis of antibiotics;ko01230//Biosynthesis of amino acids;ko02010//ABC transporters;ko00970//Aminoacyl-tRNA biosynthesis;ko00330//Arginine and proline metabolism;ko00332//Carbapenem biosynthesis	Amino acid metabolism;Biosynthesis of other secondary metabolites;Global and overview maps;Membrane transport;Translation	Environmental Information Processing;Genetic Information Processing;Metabolism
pme1228	9300000	9010000	9650000	67800	89100	207000	9320000	121300	-6.26368	1.09e-06	2.26e-05	1.45259	Positive	221.1	134.06	2.1	220.075	C11H12N2O3	[M+H]+	5-Hydroxy-L-tryptophan	Amino Acid And Its Derivatives	Amino Acid And Its Derivatives	56-69-9	A	C00643	ko01100//Metabolic pathways;ko00380//Tryptophan metabolism	Amino acid metabolism;Global and overview maps	Metabolism
mws0704	31000	29300	30900	1630	2250	1530	30400	1803.33	-4.07533	1.12e-06	2.26e-05	0.081032	Negative	140	79	0.7	141.011	C2H8NO4P	[M-H]-	O-Phosphorylethanolamine	Others	Others	1071-23-4	B	C00346	ko01100//Metabolic pathways;ko00564//Glycerophospholipid metabolism;ko00600//Sphingolipid metabolism	Global and overview maps;Lipid metabolism	Metabolism
pme2693	6270000	5970000	6240000	1410000	1370000	1300000	6160000	1360000	-2.17932	1.16e-06	2.26e-05	1.04971	Positive	131	114	0.7	130.1	C6H14N2O	[M+H]+	N-Acetylputrescine	Alkaloids	Alkaloids	18233-70-0	B	C02714	ko01100//Metabolic pathways;ko00330//Arginine and proline metabolism	Amino acid metabolism;Global and overview maps	Metabolism
pmb1096	1460000	1440000	1490000	54000	59600	132000	1.46333e+06	81866.7	-4.15984	1.16e-06	2.26e-05	0.562736	Positive	118	91	2.5	117.053	C8H7N	[M+H]+	Indole	Alkaloids	Plumerane	-	A	C00463	ko01100//Metabolic pathways;ko01110//Biosynthesis of secondary metabolites;ko00400//Phenylalanine, tyrosine and tryptophan biosynthesis;ko00380//Tryptophan metabolism;ko00402//Benzoxazinoid biosynthesis	Amino acid metabolism;Biosynthesis of other secondary metabolites;Global and overview maps	Metabolism
mws0677	1670000	1620000	1630000	358000	349000	285000	1640000	330667	-2.31025	1.18e-06	2.26e-05	0.54837	Positive	219	160	3.2	218.095	C12H14N2O2	[M+H]+	N-Acetyl-5-hydroxytryptamine	Alkaloids	Alkaloids	1210-83-9	B	C00978	ko01100//Metabolic pathways;ko00380//Tryptophan metabolism	Amino acid metabolism;Global and overview maps	Metabolism
pme3337	92500000	89700000	96400000	2390000	2100000	2270000	9.28667e+07	2.25333e+06	-5.36503	1.27e-06	2.33e-05	4.55921	Positive	384	252	2.2	383.09	C14H17N5O8	[M+H]+	N6-Succinyl Adenosine	Nucleotide and its derivates	Nucleotide and its derivates	4542-23-8	A	-	-	-	-
mws1379	7150000	6760000	7070000	682000	705000	887000	6.99333e+06	758000	-3.20571	1.33e-06	2.34e-05	1.19601	Positive	149.1	80	1.2	148.091	C9H12N2	[M+H]+	nornicotine	Alkaloids	Alkaloids	494-97-3	A	C06524	ko00960//Tropane, piperidine and pyridine alkaloid biosynthesis	Biosynthesis of other secondary metabolites	Metabolism
pmn001367	12500000	12000000	11900000	1700000	1420000	1910000	1.21333e+07	1.67667e+06	-2.85531	1.49e-06	2.52e-05	1.54858	Negative	315.07	109.03	2.4	316.065	C13H16O9	[M-H]-	Protocatechuic acid-4-glucoside	Phenolic acids	Phenolic acids	-	B	-	-	-	-
pmb2325	25700000	25500000	25100000	4560000	2980000	3580000	2.54333e+07	3.70667e+06	-2.77853	1.59e-06	2.58e-05	2.23189	Positive	353.1	261.8	8.3	352.237	C21H36O4	[M+H]+	MAG (18:3) isomer2	Lipid	Glycerol ester	-	A	-	-	-	-
mws0219	10200000	9980000	10400000	1040000	805000	411000	1.01933e+07	752000	-3.76075	1.76e-06	2.75e-05	1.47202	Negative	132	88	0.7	133.03	C4H7NO4	[M-H]-	L-AsparticAcid	Amino Acid And Its Derivatives	Amino Acid And Its Derivatives	56-84-8	A	C00049	ko01100//Metabolic pathways;ko01110//Biosynthesis of secondary metabolites;ko01120//Microbial metabolism in diverse environments;ko01130//Biosynthesis of antibiotics;ko01230//Biosynthesis of amino acids;ko02010//ABC transporters;ko00970//Aminoacyl-tRNA biosynthesis;ko01210//2-Oxocarboxylic acid metabolism;ko00760//Nicotinate and nicotinamide metabolism;ko00250//Alanine, aspartate and glutamate me…	Amino acid metabolism;Biosynthesis of other secondary metabolites;Energy metabolism;Global and overview maps;Membrane transport;Metabolism of cofactors and vitamins;Metabolism of other amino acids;Translation	Environmental Information Processing;Genetic Information Processing;Metabolism
mws0328	391000	378000	404000	39300	30900	43200	391000	37800	-3.37071	1.86e-06	2.8e-05	0.284548	Negative	181	135	2.5	182.049	C9H10O4	[M-H]-	DL-P-hydroxyphenyllactic acid	Organic acids	Organic acids	6482-9-80	B	C03672	ko01110//Biosynthesis of secondary metabolites;ko00350//Tyrosine metabolism;ko00130//Ubiquinone and other terpenoid-quinone biosynthesis	Amino acid metabolism;Global and overview maps;Metabolism of cofactors and vitamins	Metabolism
pmp000578	698000	670000	694000	30300	47000	74400	687333	50566.7	-3.76475	2.12e-06	3.09e-05	0.382098	Positive	463.08	287.05	3.8	462.079	C25H18O9	[M+H]+	Luteolin-7-O-glucuronide	Flavonoids	Flavonoid	-	B	-	-	-	-
mws0884	4240000	4170000	3990000	447000	249000	382000	4.13333e+06	359333	-3.52391	2.35e-06	3.31e-05	0.930181	Negative	328.1	134.2	1.8	329.038	C10H12N5O6P	[M-H]-	Cyclic AMP	Nucleotide And Its Derivates	Nucleotide and its derivates	60-92-4	B	C00575	ko00230//Purine metabolism	Nucleotide metabolism	Metabolism
pmp001244	452000	456000	468000	35400	18700	9	458667	18036.3	-4.66847	2.58e-06	3.51e-05	0.317918	Positive	266.13	207.06	2.3	266.124	C14H20NO4+	[M+H]+	caffeoylcholine	Alkaloids	Alkaloids	-	B	-	-	-	-
mws5040	41900000	41300000	43600000	7090000	6400000	4790000	4.22667e+07	6.09333e+06	-2.79422	3.07e-06	4.05e-05	2.88068	Positive	365.11	203.05	0.9	364.078	C12H21O11Na	[M+H]+	Turanose	Others	Alcohols and polyols	547-25-1	B	-	-	-	-
pmb0501	5570000	5300000	5650000	1350000	1310000	1210000	5.50667e+06	1290000	-2.09381	3.16e-06	4.05e-05	0.983597	Positive	131.1	114.1	0.6	130.111	C5H14N4	[M+H]+	Agmatine	Alkaloids	Phenolamine	306-60-5	B	C00179	ko01100//Metabolic pathways;ko00330//Arginine and proline metabolism	Amino acid metabolism;Global and overview maps	Metabolism
mws0282	2590000	2700000	2710000	114000	126000	297000	2.66667e+06	179000	-3.89701	3.85e-06	4.66e-05	0.754577	Negative	203	116	2.5	204.08	C11H12N2O2	[M-H]-	L-Tryptophan	Amino Acid And Its Derivatives	Amino Acid And Its Derivatives	73-22-3	A	C00078	ko01100//Metabolic pathways;ko01110//Biosynthesis of secondary metabolites;ko01130//Biosynthesis of antibiotics;ko01230//Biosynthesis of amino acids;ko00970//Aminoacyl-tRNA biosynthesis;ko01210//2-Oxocarboxylic acid metabolism;ko00400//Phenylalanine, tyrosine and tryptophan biosynthesis;ko00260//Glycine, serine and threonine metabolism;ko00966//Glucosinolate biosynthesis;ko00380//Tryptophan metab…	Amino acid metabolism;Biosynthesis of other secondary metabolites;Global and overview maps;Translation	Genetic Information Processing;Metabolism
pmb3061	188000	175000	175000	11800	17800	14800	179333	14800	-3.59897	3.86e-06	4.66e-05	0.194336	Negative	499.1	325.09	2.7	500.128	C22H28O13	[M-H]-	5-O-p-coumaroyl quinic acid O-hexoside	Phenolic acids	Phenolic acids	-	B	-	-	-	-
mws0668	8350000	8140000	8030000	2500000	2090000	2040000	8.17333e+06	2210000	-1.88688	4.26e-06	4.99e-05	1.16941	Negative	283	151	1.8	284.063	C10H12N4O6	[M-H]-	Xanthosine	Nucleotide and its derivates	Nucleotide and its derivates	146-80-5	B	C01762	ko01100//Metabolic pathways;ko01110//Biosynthesis of secondary metabolites;ko00230//Purine metabolism;ko00232//Caffeine metabolism	Biosynthesis of other secondary metabolites;Global and overview maps;Nucleotide metabolism	Metabolism
pmf0323	8130000	7780000	8030000	1850000	2070000	2340000	7980000	2.08667e+06	-1.93519	4.72e-06	5.3e-05	1.16217	Positive	177.1	80.05	2.5	176.086	C10H12N2O	[M+H]+	(-)-cotinine	Alkaloids	Alkaloids	486-56-6	A	-	-	-	-
pmb2591	1740000	1650000	1570000	4790	3060	14400	1.65333e+06	7416.67	-7.80039	4.77e-06	5.3e-05	0.614429	Negative	245	203.2	3.8	246.089	C13H14N2O3	[M-H]-	Acetyl tryptophan	Amino Acid And Its Derivatives	Amino Acid And Its Derivatives	2280-01-05	B	-	-	-	-
mws0175	3180000	3450000	3520000	9	9	9	3.38333e+06	9	-18.5201	5.25e-06	5.5e-05	0.880117	Positive	493.14	331.08	2.7	493.112	C23H25O12	[M+H]+	Oenin chloride	Flavonoids	Anthocyanins	7228-78-6	B	-	-	-	-
pmn001702	99300	97000	93600	12700	14100	18900	96633.3	15233.3	-2.66529	5.33e-06	5.5e-05	0.13656	Negative	461.08	285.05	3.8	462.062	C21H18O12	[M-H]-	Tetahydroxy-flavone-7-O-β-D-glucuronide	Flavonoids	Flavonoid	-	B	-	-	-	-
mws1587	56200000	52100000	56200000	7950000	8710000	9290000	5.48333e+07	8650000	-2.66428	5.34e-06	5.5e-05	3.25412	Positive	132.1	86	1.4	131.085	C6H13NO2	[M+H]+	alpha-Aminocaproic acid	Amino Acid And Its Derivatives	Amino Acid And Its Derivatives	327-57-1	B	-	-	-	-
pmb3023	432000	440000	469000	39700	28600	49600	447000	39300	-3.50767	5.74e-06	5.77e-05	0.305447	Negative	449.1	287	3.3	450.096	C21H22O11	[M-H]-	Eriodictyol C-hexoside	Flavonoids	Dihydro flavonoid	-	B	-	-	-	-
pmp001264	41400000	41700000	42700000	16900000	19100000	17400000	4.19333e+07	17800000	-1.23622	6.28e-06	6.16e-05	2.35276	Positive	274.28	256.27	6	273.243	C16H35NO2	[M+H]+	Hexadecyl sphingosine	Lipid	Sphingolipids	-	A	-	-	-	-
pmb2940	6530000	6250000	6230000	246000	801000	370000	6.33667e+06	472333	-3.74585	7.14e-06	6.85e-05	1.16026	Negative	385.1	205	3.1	386.102	C17H22O10	[M-H]-	1-O-beta-D-Glucopyranosyl sinapate	Phenolic acids	Phenolic acids	-	A	-	-	-	-
mws0178	31400000	29900000	28300000	484000	1500000	156000	2.98667e+07	713333	-5.38782	7.67e-06	7.2e-05	2.58644	Negative	353.1	191.01	2.7	354.079	C16H18O9	[M-H]-	chlorogenic acid	Phenolic acids	Phenolic acids	327-97-9	A	C00852	ko01110//Biosynthesis of secondary metabolites;ko00940//Phenylpropanoid biosynthesis;ko00941//Flavonoid biosynthesis;ko00945//Stilbenoid, diarylheptanoid and gingerol biosynthesis	Biosynthesis of other secondary metabolites;Global and overview maps	Metabolism
mws0567	3280000	3050000	3330000	348000	377000	497000	3220000	407333	-2.98278	8.61e-06	7.72e-05	0.802615	Positive	146.09	87	0.8	145.076	C5H11N3O2	[M+H]+	4-Guanidinobutyric acid	Organic acids	Organic acids	463-00-3	A	C01035	ko01100//Metabolic pathways;ko00330//Arginine and proline metabolism	Amino acid metabolism;Global and overview maps	Metabolism
mws0344	4450000	4480000	4930000	150000	153000	155000	4620000	152667	-4.91944	8.68e-06	7.72e-05	1.0113	Negative	165.05	75	0.9	166.038	C5H10O6	[M-H]-	D-Xylonic acid lithium salt	Organic acids	Organic acids	526-91-0	B	-	-	-	-
pmp000012	714000	658000	664000	45700	53100	85500	678667	61433.3	-3.46561	8.85e-06	7.72e-05	0.376048	Positive	463.08	287.05	3.8	462.062	C21H18O12	[M+H]+	Scutellarin	Flavonoids	Flavonoid	27740-01-8	B	-	-	-	-
pmn001518	2620000	2570000	2580000	333000	288000	69900	2590000	230300	-3.49137	8.96e-06	7.72e-05	0.735758	Negative	331.1	211.03	2	332.059	C13H16O10	[M-H]-	1-O-Galloyl-beta-D-glucose	Phenolic acids	Phenolic acids	-	B	-	-	-	-
mws0258	2860000	2630000	2890000	361000	402000	454000	2.79333e+06	405667	-2.78362	1.02e-05	8.62e-05	0.739587	Positive	132	86	1.2	131.085	C6H13NO2	[M+H]+	L-Isoleucine	Amino Acid And Its Derivatives	Amino Acid And Its Derivatives	73-32-5	A	C00407	ko01100//Metabolic pathways;ko01110//Biosynthesis of secondary metabolites;ko01130//Biosynthesis of antibiotics;ko01230//Biosynthesis of amino acids;ko02010//ABC transporters;ko00970//Aminoacyl-tRNA biosynthesis;ko01210//2-Oxocarboxylic acid metabolism;ko00960//Tropane, piperidine and pyridine alkaloid biosynthesis;ko00966//Glucosinolate biosynthesis;ko00460//Cyanoamino acid metabolism;ko00280//V…	Amino acid metabolism;Biosynthesis of other secondary metabolites;Global and overview maps;Membrane transport;Metabolism of other amino acids;Translation	Environmental Information Processing;Genetic Information Processing;Metabolism
pme0170	2440000	2350000	2640000	132000	95300	59100	2.47667e+06	95466.7	-4.69726	1.12e-05	9.28e-05	0.738442	Positive	217.1	70.07	1.6	216.108	C8H16N4O3	[M+H]+	Nα-Acetyl-L-arginine	Amino Acid And Its Derivatives	Amino Acid And Its Derivatives	155-84-0	B	-	-	-	-
mws0719	10500000	10100000	10300000	717000	1220000	1830000	10300000	1.25567e+06	-3.03612	1.21e-05	9.75e-05	1.43868	Positive	209.1	146	1.9	208.075	C10H12N2O3	[M+H]+	Kinurenine	Organic acids	Organic acids	343-65-7	B	-	-	-	-
pmp000588	118000	117000	108000	28000	28900	30400	114333	29100	-1.97416	1.27e-05	9.75e-05	0.139716	Positive	549.12	463.12	4.6	548.094	C25H24O14	[M+H]+	Diosmetin-7-O-(6'-O-malonyl)-beta-D-glucoside	Flavonoids	Flavonoid	-	B	-	-	-	-
mws0227	2630000	2420000	2690000	332000	370000	405000	2580000	369000	-2.80568	1.27e-05	9.75e-05	0.711599	Positive	132.1	86.2	1.2	131.085	C6H13NO2	[M+H]+	L-Leucine	Amino Acid And Its Derivatives	Amino Acid And Its Derivatives	61-90-5	B	C00123	ko01100//Metabolic pathways;ko01110//Biosynthesis of secondary metabolites;ko01230//Biosynthesis of amino acids;ko02010//ABC transporters;ko00970//Aminoacyl-tRNA biosynthesis;ko01210//2-Oxocarboxylic acid metabolism;ko00966//Glucosinolate biosynthesis;ko00280//Valine, leucine and isoleucine degradation;ko00290//Valine, leucine and isoleucine biosynthesis	Amino acid metabolism;Biosynthesis of other secondary metabolites;Global and overview maps;Membrane transport;Translation	Environmental Information Processing;Genetic Information Processing;Metabolism
pmb3068	36100	30600	36800	159000	147000	147000	34500	151000	2.12988	1.27e-05	9.75e-05	0.163313	Negative	337.1	173.1	2.8	338.085	C16H18O8	[M-H]-	1-O-p-Coumaroyl quinic acid	Phenolic acids	Phenolic acids	-	A	-	-	-	-
mws0241	11200000	10800000	11100000	785000	1380000	2000000	1.10333e+07	1.38833e+06	-2.99044	1.3e-05	9.78e-05	1.48561	Positive	209.1	146	2	208.075	C10H12N2O3	[M+H]+	L-KynurenineHydrate	Amino Acid And Its Derivatives	Amino Acid And Its Derivatives	2922-83-0	B	C00328	ko01100//Metabolic pathways;ko00380//Tryptophan metabolism	Amino acid metabolism;Global and overview maps	Metabolism
pme0026	1940000	1960000	2170000	100000	67700	37500	2.02333e+06	68400	-4.88659	1.34e-05	9.91e-05	0.668841	Positive	147	84	0.7	146.095	C6H14N2O2	[M+H]+	L-(+)-Lysine	Amino Acid And Its Derivatives	Amino Acid And Its Derivatives	56-87-1	A	C00047	ko01100//Metabolic pathways;ko01110//Biosynthesis of secondary metabolites;ko01120//Microbial metabolism in diverse environments;ko01130//Biosynthesis of antibiotics;ko01230//Biosynthesis of amino acids;ko02010//ABC transporters;ko00970//Aminoacyl-tRNA biosynthesis;ko01210//2-Oxocarboxylic acid metabolism;ko00960//Tropane, piperidine and pyridine alkaloid biosynthesis;ko00300//Lysine biosynthesis…	Amino acid metabolism;Biosynthesis of other secondary metabolites;Global and overview maps;Membrane transport;Metabolism of cofactors and vitamins;Translation	Environmental Information Processing;Genetic Information Processing;Metabolism
pmn001627	2230000	2310000	2210000	276000	246000	35900	2250000	185967	-3.59681	1.44e-05	0.000104507	0.687791	Negative	331.1	169	1.4	332.059	C13H16O10	[M-H]-	glucogallin	Phenolic acids	Phenolic acids	-	B	-	-	-	-
Hmyn001360	11000000	11100000	11600000	2790000	2670000	3530000	1.12333e+07	2.99667e+06	-1.90636	1.47e-05	0.000104507	1.37166	negative	299.11	59.01	2.8	300.135	C18H20O4	[M-H]-	Doitungbiphenyl A	Others	Others	-	A	-	-	-	-
pmb2554	64200	62000	66300	2380	8390	2220	64166.7	4330	-3.88939	1.49e-05	0.000104507	0.117144	Negative	529.1	355.1	2.7	530.137	C23H30O14	[M-H]-	5-O-Feruloyl quinic acid glucoside	Phenolic acids	Phenolic acids	-	B	-	-	-	-
pme0274	83700000	82900000	92000000	2540000	5580000	7830000	86200000	5.31667e+06	-4.01909	1.62e-05	0.000112149	4.30087	Positive	132.09	79.06	1.5	131.085	C6H13NO2	[M+H]+	6-Aminocaproic acid	Organic acids	Organic acids	60-32-2	B	C02378	ko01100//Metabolic pathways;ko01120//Microbial metabolism in diverse environments	Global and overview maps	Metabolism
pmb0896	14200000	14200000	14300000	2040000	479000	338000	1.42333e+07	952333	-3.90166	1.7e-05	0.00011567	1.74315	Positive	265.1	177.5	2.4	264.132	C14H20N2O3	[M+H]+	N'-Feruloyl putrescine	Alkaloids	Phenolamine	-	A	-	-	-	-
mws0048	203000	208000	204000	8810	17500	34300	205000	20203.3	-3.34296	1.73e-05	0.000115834	0.205487	Negative	431.11	311	3.6	432.088	C21H20O10	[M-H]-	Vitexin	Flavonoids	Flavonoid carbonoside	3681-93-4	B	C01460	ko00944//Flavone and flavonol biosynthesis;ko00941//Flavonoid biosynthesis	Biosynthesis of other secondary metabolites	Metabolism
pmf0608	78000	82100	74500	9830	14000	8140	78200	10656.7	-2.87541	1.76e-05	0.000115976	0.124401	Negative	161.03	133.1	4.2	162.026	C9H6O3	[M-H]-	oxalic acid	Phenolic acids	Phenolic acids	93-35-6	A	C00209	ko01100//Metabolic pathways;ko01120//Microbial metabolism in diverse environments;ko00230//Purine metabolism;ko00630//Glyoxylate and dicarboxylate metabolism	Carbohydrate metabolism;Global and overview maps;Nucleotide metabolism	Metabolism
mws0011	6360000	6390000	5830000	356000	752000	845000	6.19333e+06	651000	-3.24999	1.94e-05	0.000125027	1.12624	Negative	371.1	209	2.8	372.122	C17H24O9	[M-H]-	Syringin	Phenolic acids	Phenolic acids	118-34-3	B	C01533	ko00940//Phenylpropanoid biosynthesis	Biosynthesis of other secondary metabolites	Metabolism
Hmyp002315	13100000	12500000	11400000	60300	124000	504000	1.23333e+07	229433	-5.74834	1.97e-05	0.000125027	1.66449	positive	303.04	257.04	3.9	302.042	C15H10O7	[M+H]+	3,5,7,4,- tetrahydroxy-Coumaronochromone	Others	Others	-	A	-	-	-	-
mws0198	553000	639000	603000	16600	14000	16300	598333	15633.3	-5.25825	1.99e-05	0.000125027	0.364837	Negative	179	71	0.8	180.053	C6H12O6	[M-H]-	D(+)-Glucose	Others	Alcohols and polyols	50-99-7	A	C00031	ko01100//Metabolic pathways;ko01110//Biosynthesis of secondary metabolites;ko01130//Biosynthesis of antibiotics;ko02010//ABC transporters;ko00052//Galactose metabolism;ko00500//Starch and sucrose metabolism;ko00520//Amino sugar and nucleotide sugar metabolism;ko00010//Glycolysis / Gluconeogenesis;ko00901//Indole alkaloid biosynthesis;ko00030//Pentose phosphate pathway;ko04931//Insulin resistance;…	Biosynthesis of other secondary metabolites;Carbohydrate metabolism;Endocrine and metabolic diseases;Global and overview maps;Membrane transport	Environmental Information Processing;Human Diseases;Metabolism
mws0376	6730000	6560000	6250000	783000	1190000	1410000	6.51333e+06	1.12767e+06	-2.53006	2.01e-05	0.000125027	1.1101	Negative	115	71	1.1	116.006	C4H4O4	[M-H]-	Fumaric acid	Organic acids	Organic acids	110-17-8	B	C00122	ko01100//Metabolic pathways;ko01110//Biosynthesis of secondary metabolites;ko01120//Microbial metabolism in diverse environments;ko01130//Biosynthesis of antibiotics;ko00360//Phenylalanine metabolism;ko00760//Nicotinate and nicotinamide metabolism;ko00250//Alanine, aspartate and glutamate metabolism;ko01200//Carbon metabolism;ko01220//Degradation of aromatic compounds;ko00220//Arginine biosynthes…	Amino acid metabolism;Carbohydrate metabolism;Energy metabolism;Global and overview maps;Metabolism of cofactors and vitamins	Metabolism
pmp001276	43400000	42700000	43100000	19400000	17400000	15600000	4.30667e+07	1.74667e+07	-1.30197	2.14e-05	0.000130888	2.4212	Positive	677.37	677.37	8.7	676.324	C33H56O14	[M+H]+	2，3-dihydroxypropyl-9,12,15-octadecatrienoate-hexose-hexose	Lipid	Free fatty acids	-	A	-	-	-	-
Hmcp002187	1630000	1400000	1570000	9	9	9	1.53333e+06	9	-17.3783	2.41e-05	0.000143554	0.592527	positive	509.13	347.07	4.2	508.121	C23H24O13	[M+H]+	Limocitrin 3-galactoside	Flavonoids	Flavonols	-	B	-	-	-	-
pme0057	4660000	4380000	5040000	217000	283000	388000	4.69333e+06	296000	-3.98694	2.42e-05	0.000143554	1.00268	Positive	136	118.1	0.8	135.028	C4H9NO2S	[M+H]+	DL-homocysteine	Amino Acid And Its Derivatives	Amino Acid And Its Derivatives	6027-13-0	B	C00155	ko01100//Metabolic pathways;ko01110//Biosynthesis of secondary metabolites;ko01230//Biosynthesis of amino acids;ko00270//Cysteine and methionine metabolism;ko00920//Sulfur metabolism	Amino acid metabolism;Energy metabolism;Global and overview maps	Metabolism
pmb3081	240000	260000	230000	40700	36900	27400	243333	35000	-2.79751	2.74e-05	0.000160613	0.218264	Negative	289.1	97	1.1	289.99	C6H11PO11	[M-H]-	Glucarate O-Phosphoric acid	Others	Alcohols and polyols	-	B	-	-	-	-
pme3400	472000	401000	438000	9	9	9	437000	9	-15.5673	2.86e-05	0.000163948	0.316304	Positive	447.12	285	5.2	446.102	C22H22O10	[M+H]+	Sissotrin	Flavonoids	Isoflavones	5928-26-7	B	C05376	ko00943//Isoflavonoid biosynthesis	Biosynthesis of other secondary metabolites	Metabolism
pme0008	6220000	6310000	6820000	838000	570000	128000	6450000	512000	-3.65508	2.87e-05	0.000163948	1.16536	Positive	176.1	113	0.8	175.084	C6H13N3O3	[M+H]+	L-Citrulline	Amino Acid And Its Derivatives	Amino Acid And Its Derivatives	372-75-8	B	C00327	ko01100//Metabolic pathways;ko01110//Biosynthesis of secondary metabolites;ko01130//Biosynthesis of antibiotics;ko01230//Biosynthesis of amino acids;ko00220//Arginine biosynthesis	Amino acid metabolism;Global and overview maps	Metabolism
mws1372	10000000	9910000	9770000	3060000	2330000	3440000	9.89333e+06	2.94333e+06	-1.74901	3.1e-05	0.000174191	1.2588	Positive	147.1	105	1.9	146.077	C9H10N2	[M+H]+	Myosmine	Alkaloids	Alkaloids	532-12-7	A	-	-	-	-
mws0890	43400	46600	45500	9270	8210	4040	45166.7	7173.33	-2.65454	3.33e-05	0.000185079	0.0932149	Negative	104.03	74.02	0.8	105.036	C3H7NO3	[M-H]-	D-Serine	Amino Acid And Its Derivatives	Amino Acid And Its Derivatives	312-84-5	B	C00740	ko01100//Metabolic pathways;ko00260//Glycine, serine and threonine metabolism;ko01502//Vancomycin resistance	Amino acid metabolism;Drug resistance;Global and overview maps	Human Diseases;Metabolism
pme3140	3360000	3270000	3170000	1670000	1660000	1480000	3.26667e+06	1.60333e+06	-1.02674	3.59e-05	0.000195868	0.617259	Negative	175	131	4.2	176.041	C10H8O3	[M-H]-	6-Hydroxy-4-methylcoumarin	Lignans and Coumarins	Coumarins	2373-31-1	B	-	-	-	-
pme0490	6240000	5290000	5980000	132000	119000	158000	5.83667e+06	136333	-5.41993	3.62e-05	0.000195868	1.14196	Positive	124	78	1.1	123.027	C6H5NO2	[M+H]+	Nicotinic acid	Others	vitamin	59-67-6	B	C00253	ko01100//Metabolic pathways;ko01110//Biosynthesis of secondary metabolites;ko01120//Microbial metabolism in diverse environments;ko00760//Nicotinate and nicotinamide metabolism;ko00960//Tropane, piperidine and pyridine alkaloid biosynthesis	Biosynthesis of other secondary metabolites;Global and overview maps;Metabolism of cofactors and vitamins	Metabolism
pmb0502	10600000	12500000	12300000	9	9	9	11800000	9	-20.3224	4.02e-05	0.000214488	1.64029	Positive	292.1	147.4	1.8	291.176	C16H25N3O2	[M+H]+	N-p-Coumaroyl spermidine	Alkaloids	Phenolamine	-	A	-	-	-	-
pme2268	25700000	25400000	27000000	4310000	1160000	710000	2.60333e+07	2060000	-3.65964	4.14e-05	0.00021856	2.33972	Positive	138	94.01	0.8	137.042	C7H7NO2	[M+H]+	Trigonelline	Alkaloids	Alkaloids	535-83-1	B	C01004	ko00760//Nicotinate and nicotinamide metabolism	Metabolism of cofactors and vitamins	Metabolism
pmb2867	523000	531000	484000	77600	79000	128000	512667	94866.7	-2.43405	4.55e-05	0.000237295	0.30864	Negative	350.14	144.04	1.9	351.08	C16H17NO8	[M-H]-	Kynurenic acid O-hexside	Organic acids	Organic acids	-	B	-	-	-	-
pmb0160	46600000	46600000	44300000	11300000	6000000	11400000	4.58333e+07	9.56667e+06	-2.26031	4.83e-05	0.000247844	2.87402	Positive	353.3	261.1	7.5	352.237	C21H36O4	[M+H]+	MAG (18:3) isomer5	Lipid	Glycerol ester	-	A	-	-	-	-
mws0216	47100000	55300000	49100000	1270000	2460000	3800000	50500000	2510000	-4.33052	4.87e-05	0.000247844	3.3071	Positive	132.06	86	0.8	131.05	C5H9NO3	[M+H]+	trans-4-Hydroxy-L-proline	Amino Acid And Its Derivatives	Amino Acid And Its Derivatives	51-35-4	B	C01157	ko01100//Metabolic pathways;ko00330//Arginine and proline metabolism	Amino acid metabolism;Global and overview maps	Metabolism
mws1712	23500000	22900000	23100000	7230000	8620000	5680000	2.31667e+07	7.17667e+06	-1.69066	5.09e-05	0.000255799	1.91378	Positive	166.19	103.06	2.4	165.07	C9H11NO2	[M+H]+	D-(+)-Phenylalanine	Amino Acid And Its Derivatives	Amino Acid And Its Derivatives	673-06-3	B	C02265	ko00360//Phenylalanine metabolism	Amino acid metabolism	Metabolism
pmb3064	53700	60700	64000	3260	5040	5510	59466.7	4603.33	-3.69133	6.09e-05	0.000302244	0.111779	Negative	499.2	163.2	2.5	500.128	C22H28O13	[M-H]-	3-O-p-coumaroyl quinic acid O-hexoside	Phenolic acids	Phenolic acids	-	A	-	-	-	-
pmp001287	39600000	40100000	40900000	12900000	14500000	9170000	40200000	12190000	-1.7215	6.63e-05	0.000324504	2.53101	Positive	120.08	103.05	1.9	119.067	C8H9N	[M+H]+	N-benzylmethylene isomethylamine	Alkaloids	Alkaloids	-	A	-	-	-	-
pme0109	839000	874000	932000	154000	204000	253000	881667	203667	-2.11402	6.69e-05	0.000324504	0.392869	Positive	212.2	166	1.2	211.074	C10H13NO4	[M+H]+	(-)-3-(3,4-Dihydroxyphenyl)-2-methylalanine	Amino Acid And Its Derivatives	Amino Acid And Its Derivatives	555-30-6	B	-	-	-	-
YC512112	16500000	16900000	16100000	5190000	5970000	3810000	16500000	4990000	-1.72535	6.83e-05	0.000327639	1.62257	Positive	325.18	163.12	0.8	324.15	C16H24O5N2	[M+H]+	Anabasine-Hex	Alkaloids	Alkaloids	-	A	-	-	-	-
mws1354	168000	169000	167000	28300	53800	36500	168000	39533.3	-2.08732	6.95e-05	0.000329631	0.171383	Negative	193.06	133.8	4.1	194.049	C10H10O4	[M-H]-	trans-ferulic acid	Phenolic acids	Phenolic acids	537-98-4	A	C01494	ko01100//Metabolic pathways;ko01110//Biosynthesis of secondary metabolites;ko00940//Phenylpropanoid biosynthesis	Biosynthesis of other secondary metabolites;Global and overview maps	Metabolism
pme0193	2860000	2990000	3440000	144000	89200	36800	3.09667e+06	90000	-5.10465	7.27e-05	0.000340862	0.827586	Positive	147.07	84	0.7	146.06	C5H10N2O3	[M+H]+	L-Glutamine	Amino Acid And Its Derivatives	Amino Acid And Its Derivatives	56-85-9	A	C00064	ko01100//Metabolic pathways;ko01120//Microbial metabolism in diverse environments;ko01230//Biosynthesis of amino acids;ko02010//ABC transporters;ko00970//Aminoacyl-tRNA biosynthesis;ko00230//Purine metabolism;ko00240//Pyrimidine metabolism;ko00250//Alanine, aspartate and glutamate metabolism;ko00220//Arginine biosynthesis;ko00630//Glyoxylate and dicarboxylate metabolism;ko00910//Nitrogen metaboli…	Amino acid metabolism;Carbohydrate metabolism;Energy metabolism;Global and overview maps;Membrane transport;Nucleotide metabolism;Translation	Environmental Information Processing;Genetic Information Processing;Metabolism
mws1375	1420000	1290000	1260000	471000	410000	402000	1.32333e+06	427667	-1.62962	7.58e-05	0.000351602	0.452273	Positive	304.15	185.09	0.8	303.125	C12H21N3O6	[M+H]+	Nicotianamine	Amino Acid And Its Derivatives	Amino Acid And Its Derivatives	34441-14-0	A	-	-	-	-
pmp000232	27100	27600	46900	207000	183000	205000	33866.7	198333	2.54999	8.26e-05	0.000375612	0.193895	Positive	339.1	147.04	2.9	338.085	C16H18O8	[M+H]+	Cis-3-p-coumaric quinic acid	Phenolic acids	Phenolic acids	-	B	-	-	-	-
mws1337	5260000	5060000	4990000	2620000	2180000	2580000	5.10333e+06	2460000	-1.05278	8.28e-05	0.000375612	0.775465	Positive	220.2	202.1	2.3	219.097	C9H17NO5	[M+H]+	D-PANTOTHENIC ACID	Others	vitamin	79-83-4	A	C00864	ko01100//Metabolic pathways;ko01110//Biosynthesis of secondary metabolites;ko00770//Pantothenate and CoA biosynthesis;ko00410//beta-Alanine metabolism	Global and overview maps;Metabolism of cofactors and vitamins;Metabolism of other amino acids	Metabolism
pmn001695	12000000	11500000	10500000	2560000	2590000	3460000	1.13333e+07	2870000	-1.98145	9.03e-05	0.000405479	1.38834	Negative	371.1	249.06	3.5	372.088	C16H20O10	[M-H]-	Trihydroxycinnamoylquinic acid	Phenolic acids	Phenolic acids	-	A	-	-	-	-
mws0179	6220000	5990000	5980000	471000	1270000	1500000	6.06333e+06	1.08033e+06	-2.48863	0.000101171	0.000444731	1.06539	Negative	367	190.9	3.7	368.093	C17H20O9	[M-H]-	Chlorogenic acid methyl ester	Phenolic acids	Phenolic acids	29708-87-0	B	-	-	-	-
YC512119	75100000	83900000	83100000	26900000	31800000	32100000	80700000	3.02667e+07	-1.41484	0.000103925	0.000449527	3.38574	Positive	318.3	256.26	6.3	317.266	C18H39NO3	[M+H]+	Phytosphingosine	Others	Others	-	A	C12144	ko01100//Metabolic pathways;ko00600//Sphingolipid metabolism	Global and overview maps;Lipid metabolism	Metabolism
mws0264	3190000	3100000	3300000	854000	491000	301000	3.19667e+06	548667	-2.54257	0.000104393	0.000449527	0.776781	Negative	341	119	0.7	342.096	C12H22O11	[M-H]-	D-(+)-TrehaloseAnhydrous	Others	Alcohols and polyols	99-20-7	A	-	-	-	-
mws1377	994000	975000	1020000	4160000	3520000	3800000	996333	3.82667e+06	1.94139	0.000108045	0.000460556	0.803572	Positive	157.1	103	3.4	156.063	C10H8N2	[M+H]+	2,3'-Bipyridine	Alkaloids	Pyridine alkaloids	581-50-0	A	-	-	-	-
mws0866	1610000	1620000	1680000	558000	565000	341000	1.63667e+06	488000	-1.74581	0.00011586	0.00048893	0.511976	Negative	259	97	0.7	260.016	C6H13O9P	[M-H]-	D-Glucose 6-phosphate	Others	Alcohols and polyols	56-73-5	A	C00092	ko01100//Metabolic pathways;ko01130//Biosynthesis of antibiotics;ko00500//Starch and sucrose metabolism;ko00562//Inositol phosphate metabolism;ko04931//Insulin resistance	Carbohydrate metabolism;Endocrine and metabolic diseases;Global and overview maps	Human Diseases;Metabolism
mws1189	121000	125000	107000	24700	20800	11600	117667	19033.3	-2.62811	0.000123743	0.00051428	0.149928	Negative	193.1	72.8	0.8	194.033	C6H10O7	[M-H]-	D-Galacturonic acid（GalA）	Organic acids	Organic acids	91510-62-2	A	C00333	ko01100//Metabolic pathways;ko02010//ABC transporters;ko00520//Amino sugar and nucleotide sugar metabolism;ko00053//Ascorbate and aldarate metabolism;ko00040//Pentose and glucuronate interconversions	Carbohydrate metabolism;Global and overview maps;Membrane transport	Environmental Information Processing;Metabolism
mws4134	514000	619000	573000	80600	55100	18800	568667	51500	-3.46494	0.00012606	0.00051428	0.342836	Negative	611.15	306.08	1.3	612.121	C20H32N6O12S2	[M-H]-	Oxidized Glutathione	Amino Acid And Its Derivatives	Amino Acid And Its Derivatives	121-24-4	A	C00127	ko00480//Glutathione metabolism	Metabolism of other amino acids	Metabolism
pmb2643	557000	568000	578000	124000	142000	213000	567667	159667	-1.82998	0.000126075	0.00051428	0.304216	Negative	225	207	10	226.176	C14H26O2	[M-H]-	Myristoleic acid	Lipid	Free fatty acids	544-64-9	B	-	-	-	-
mws1090	1600000	1620000	1680000	555000	560000	333000	1.63333e+06	482667	-1.75872	0.000126742	0.00051428	0.512299	Negative	259	97	0.8	260.016	C6H13O9P	[M-H]-	glucose-1-phosphate	Others	Alcohols and polyols	59-56-3	B	C00103	ko01100//Metabolic pathways;ko01110//Biosynthesis of secondary metabolites;ko01120//Microbial metabolism in diverse environments;ko01130//Biosynthesis of antibiotics;ko00052//Galactose metabolism;ko00500//Starch and sucrose metabolism;ko00520//Amino sugar and nucleotide sugar metabolism;ko00010//Glycolysis / Gluconeogenesis;ko00040//Pentose and glucuronate interconversions	Carbohydrate metabolism;Global and overview maps	Metabolism
pme0021	5230000	5050000	5190000	1910000	2430000	1740000	5.15667e+06	2.02667e+06	-1.34733	0.000128543	0.00051662	0.845622	Positive	166	120	2	165.07	C9H11NO2	[M+H]+	L-Phenylalanine	Amino Acid And Its Derivatives	Amino Acid And Its Derivatives	63-91-2	A	C00079	ko01100//Metabolic pathways;ko01110//Biosynthesis of secondary metabolites;ko01130//Biosynthesis of antibiotics;ko01230//Biosynthesis of amino acids;ko02010//ABC transporters;ko00970//Aminoacyl-tRNA biosynthesis;ko01210//2-Oxocarboxylic acid metabolism;ko00360//Phenylalanine metabolism;ko00960//Tropane, piperidine and pyridine alkaloid biosynthesis;ko00400//Phenylalanine, tyrosine and tryptophan …	Amino acid metabolism;Biosynthesis of other secondary metabolites;Global and overview maps;Membrane transport;Metabolism of other amino acids;Translation	Environmental Information Processing;Genetic Information Processing;Metabolism
mws0380	1680000	1550000	1580000	431000	247000	146000	1.60333e+06	274667	-2.54532	0.000134887	0.000537002	0.550201	Negative	341.11	101.03	0.8	342.096	C12H22O11	[M-H]-	Lactose	Others	Alcohols and polyols	63-42-3	A	C00243	ko01100//Metabolic pathways;ko02010//ABC transporters;ko00052//Galactose metabolism	Carbohydrate metabolism;Global and overview maps;Membrane transport	Environmental Information Processing;Metabolism
YC512115	17400000	17400000	17000000	4960000	6800000	3960000	1.72667e+07	5240000	-1.72035	0.000139771	0.000551248	1.65716	Positive	325.18	163.13	0.8	324.132	C19H20N2O3	[M+H]+	Nicotine-Hex	Alkaloids	Alkaloids	-	A	-	-	-	-
pmb0801	5140000	5140000	5340000	591000	926000	1570000	5.20667e+06	1029000	-2.33912	0.000144156	0.000563275	0.973445	Positive	346	184.1	1.6	345.089	C14H19NO9	[M+H]+	4-Pyridoxic acid O-hexoside	Others	vitamin	-	B	-	-	-	-
pme0519	3730000	3680000	3410000	1040000	559000	436000	3.60667e+06	678333	-2.4106	0.000151613	0.000586978	0.816165	Negative	341	119	0.8	342.096	C12H22O11	[M-H]-	D-(+)-Sucrose	Others	Alcohols and polyols	57-50-1	A	C00089	ko01100//Metabolic pathways;ko02010//ABC transporters;ko00052//Galactose metabolism;ko00500//Starch and sucrose metabolism	Carbohydrate metabolism;Global and overview maps;Membrane transport	Environmental Information Processing;Metabolism
pmn001611	22300000	22600000	23000000	9160000	6500000	5400000	2.26333e+07	7020000	-1.68891	0.000161469	0.000619455	1.88378	Negative	253.2	253.2	10.9	254.205	C16H30O2	[M-H]-	Palmitoleic acid	Lipid	Free fatty acids	373-49-9	B	C08362	ko00061//Fatty acid biosynthesis	Lipid metabolism	Metabolism
pmb3042	10300000	13100000	11200000	182000	250000	314000	1.15333e+07	248667	-5.53545	0.000166388	0.000632573	1.59942	Negative	491.1	329.1	3.9	492.105	C23H24O12	[M-H]-	Tricin 5-O-hexoside	Flavonoids	Flavonoid	-	B	-	-	-	-
mws0874	1300000	1530000	1630000	132000	87100	168000	1.48667e+06	129033	-3.52627	0.000173497	0.000641767	0.554397	Negative	346.1	210.9	0.8	347.047	C10H14N5O7P	[M-H]-	3'-Aenylic acid	Nucleotide And Its Derivates	Nucleotide and its derivates	84-21-9	B	C01367	ko00230//Purine metabolism	Nucleotide metabolism	Metabolism
Qingke_Rfmb318-1-2	26800000	25600000	27100000	4450000	4890000	8970000	26500000	6.10333e+06	-2.11832	0.000173899	0.000641767	2.14955	Positive	144.1	55.05	1.4	144.092	C7H14NO2+	[M]+	Proline betaine (ProBet)	Amino Acid And Its Derivatives	Amino Acid And Its Derivatives	1195-94-4	A	-	-	-	-
Hmcp002399	9	9	9	67800	81500	87600	9	78966.7	13.099	0.000174889	0.000641767	0.133962	positive	509.13	347.07	4.5	508.121	C23H24O13	[M+H]+	Limocitrin 3-glucoside	Flavonoids	Flavonols	-	B	-	-	-	-
mws0914	2720	2220	2920	6270	6440	7020	2620	6576.67	1.32779	0.000211746	0.000770319	0.0299828	Negative	271	151	5.5	272.058	C15H12O5	[M-H]-	Pinobanksin	Flavonoids	Dihydroflavonol	548-82-3	B	C09826	ko00941//Flavonoid biosynthesis	Biosynthesis of other secondary metabolites	Metabolism
mws0906	435000	440000	416000	1160000	1390000	1320000	430333	1290000	1.58384	0.00023144	0.000828447	0.441057	Negative	341	179	2.7	342.113	C16H22O8	[M-H]-	Coniferin	Phenolic acids	Phenolic acids	531-29-3	B	C00761	ko00940//Phenylpropanoid biosynthesis	Biosynthesis of other secondary metabolites	Metabolism
pmb2871	14200000	11500000	12000000	2000000	2030000	2270000	1.25667e+07	2100000	-2.58114	0.000231651	0.000828447	1.54243	Negative	315.1	108.02	2.4	316.065	C13H16O9	[M-H]-	2,5-dihydroxy benzoic acid O-hexside	Phenolic acids	Phenolic acids	-	B	-	-	-	-
mws0813	85000	82200	65900	5090	998	1590	77700	2559.33	-4.92407	0.000248007	0.000879486	0.130575	Negative	128	82	1.2	129.036	C5H7NO3	[M-H]-	5-oxoproline	Amino Acid And Its Derivatives	Amino Acid And Its Derivatives	149-87-1	B	C01879	ko01100//Metabolic pathways;ko00480//Glutathione metabolism	Global and overview maps;Metabolism of other amino acids	Metabolism
pme2482	2600000	2600000	2540000	1030000	863000	541000	2580000	811333	-1.669	0.000258569	0.000909302	0.633898	Positive	139.1	111.04	3.5	138.026	C7H6O3	[M+H]+	Protocatechuic aldehyde	Flavonoids	flavanols	139-85-5	B	C16700	ko00950//Isoquinoline alkaloid biosynthesis	Biosynthesis of other secondary metabolites	Metabolism
pmn001420	560000	538000	532000	1360000	1630000	1520000	543333	1.50333e+06	1.46826	0.000261174	0.000910871	0.46572	Negative	341.08	179.03	2.9	342.079	C15H18O9	[M-H]-	1-O-[(E)-caffeoyl]-β-D-glucopyranose	Phenolic acids	Phenolic acids	-	A	-	-	-	-
mws1423	2360	2690	2580	269	447	747	2543.33	487.667	-2.38275	0.000267644	0.000924619	0.0215409	Negative	213.1	122	6.3	214.09	C14H14O2	[M-H]-	Dihydropinosylvin	Others	Others	14531-52-3	B	-	-	-	-
pme3968	149000	155000	134000	63800	59900	69000	146000	64233.3	-1.18457	0.000270854	0.000924619	0.135989	Positive	166	149.05	1.3	165.057	C6H7N5O	[M+H]+	7-methylguanine	Nucleotide and its derivates	Nucleotide and its derivates	578-76-7	B	-	-	-	-
pmp000573	154000	187000	168000	14800	24900	39300	169667	26333.3	-2.68774	0.000273818	0.000924619	0.179874	Positive	447.12	285.08	5.2	446.102	C22H22O10	[M+H]+	Acacetin-7-O-galactoside	Flavonoids	Flavonoid	-	B	-	-	-	-
mws0256	30600000	29900000	30900000	7390000	12400000	12100000	3.04667e+07	10630000	-1.51909	0.00027388	0.000924619	2.12087	Positive	118.1	72.1	0.8	117.07	C5H11NO2	[M+H]+	L-Valine	Amino Acid And Its Derivatives	Amino Acid And Its Derivatives	72-18-4	B	C00183	ko01100//Metabolic pathways;ko01110//Biosynthesis of secondary metabolites;ko01130//Biosynthesis of antibiotics;ko01230//Biosynthesis of amino acids;ko02010//ABC transporters;ko00970//Aminoacyl-tRNA biosynthesis;ko01210//2-Oxocarboxylic acid metabolism;ko00770//Pantothenate and CoA biosynthesis;ko00966//Glucosinolate biosynthesis;ko00460//Cyanoamino acid metabolism;ko00280//Valine, leucine and is…	Amino acid metabolism;Biosynthesis of other secondary metabolites;Global and overview maps;Membrane transport;Metabolism of cofactors and vitamins;Metabolism of other amino acids;Translation	Environmental Information Processing;Genetic Information Processing;Metabolism
pmb0618	1790000	1520000	1850000	297000	267000	54300	1720000	206100	-3.06099	0.000283942	0.000948002	0.586432	Positive	627.1	447.1	3.3	626.155	C28H34O16	[M+H]+	8-C-hexosyl-hesperetin O-hexoside	Flavonoids	Flavonoid carbonoside	-	B	-	-	-	-
pmn001645	9	9	9	2840	2330	2150	9	2440	8.08274	0.000298698	0.000984769	0.0234519	Negative	533.1	285	4.3	534.08	C24H22O14	[M-H]-	isorhamnetin 3-O-β-(2″-O-acetyl-β-D-glucuronide)	Flavonoids	Flavonols	-	B	-	-	-	-
pme2634	27800000	26900000	27900000	6510000	11500000	10400000	2.75333e+07	9470000	-1.53974	0.000307377	0.00100059	2.02394	Positive	118	59.07	1.3	117.07	C5H11NO2	[M+H]+	Dl-Norvaline	Amino Acid And Its Derivatives	Amino Acid And Its Derivatives	6600-40-4	A	-	-	-	-
Hmyn007168	4720000	4450000	4240000	1290000	528000	342000	4470000	720000	-2.63421	0.000309128	0.00100059	0.921802	negative	483.27	255.23	12.3	484.278	C22H45O9P	[M-H]-	LysoPG(16:0)	Lipid	Glycerol ester	-	A	-	-	-	-
mws1373	699000	739000	698000	1580000	1810000	1870000	712000	1.75333e+06	1.30015	0.000310608	0.00100059	0.485567	Positive	159.1	118	4.1	158.077	C10H10N2	[M+H]+	β-Nicotyrine	Alkaloids	Alkaloids	487-19-4	A	-	-	-	-
mws1333	1650000	1830000	1680000	548000	321000	192000	1720000	353667	-2.28195	0.000317988	0.0010166	0.555991	Negative	341.12	113	0.7	342.096	C12H22O11	[M-H]-	Melibiose	Others	Alcohols and polyols	585-99-9	A	C05402	ko02010//ABC transporters;ko00052//Galactose metabolism	Carbohydrate metabolism;Membrane transport	Environmental Information Processing;Metabolism
mws5038	5740000	5000000	5560000	1620000	878000	560000	5.43333e+06	1.01933e+06	-2.41421	0.000330536	0.00104094	1.00021	Negative	341.11	89.02	0.8	342.096	C12H22O11	[M-H]-	Isomaltulose	Others	Alcohols and polyols	13718-94-0	A	-	-	-	-
pmp000210	983000	987000	1070000	179000	332000	103000	1.01333e+06	204667	-2.30776	0.000379052	0.00118489	0.428383	Positive	407.12	317.09	5.2	406.101	C22H18N2O6	[M+H]+	Tryptanthrin	Alkaloids	Alkaloids	-	B	-	-	-	-
mws1080	6340000	5950000	5400000	1830000	1030000	734000	5.89667e+06	1198000	-2.29927	0.000384219	0.00119221	1.03132	Negative	341.1	179	0.8	342.096	C12H22O11	[M-H]-	galactinol	Others	Alcohols and polyols	3687-64-7	A	C01235	ko00052//Galactose metabolism	Carbohydrate metabolism	Metabolism
pmn001552	526000	525000	528000	169000	76400	34700	526333	93366.7	-2.495	0.000401212	0.00123585	0.312838	Negative	177	121	3.3	178.021	C9H6O4	[M-H]-	Esculetin	Phenolic acids	Phenolic acids	305-01-1	A	-	-	-	-
pmb1605	20800000	19000000	20200000	8480000	5780000	4510000	20000000	6.25667e+06	-1.67653	0.000432494	0.00132255	1.76296	Positive	353.3	261.4	8.6	352.237	C21H36O4	[M+H]+	MAG (18:3) isomer3	Lipid	Glycerol ester	-	A	-	-	-	-
mws0467	120000	111000	112000	7640	14400	36100	114333	19380	-2.56061	0.000465464	0.00141314	0.146182	Negative	165.06	119	3.8	166.055	C9H10O3	[M-H]-	3-(4-Hydroxyphenyl)-propionic acid	Phenolic acids	Phenolic acids	501-97-3	B	-	-	-	-
pmb0530	27300	31700	32400	227000	232000	177000	30466.7	212000	2.79876	0.000501976	0.0015131	0.201834	Positive	664.2	136.2	1.1	663.08	C21H27N7O14P2	[M+H]+	Nicotinic acid adenine dinucleotide	Nucleotide and its derivates	Nucleotide and its derivates	53-84-9	B	C00857	ko01100//Metabolic pathways;ko00760//Nicotinate and nicotinamide metabolism	Global and overview maps;Metabolism of cofactors and vitamins	Metabolism
Hmcp002298	49500	50800	36800	9	9	9	45700	9	-12.31	0.000514351	0.0015394	0.101523	positive	479.12	347.07	4.3	478.111	C22H22O12	[M+H]+	Limocitrin-O-Pentoside	Flavonoids	Flavonols	-	B	-	-	-	-
mws1094	9	9	9	9190	6720	7090	9	7666.67	9.73446	0.000571588	0.00169866	0.0415533	Negative	287.06	259	4.6	288.053	C15H12O6	[M-H]-	Dihydrokaempferol	Flavonoids	Dihydroflavonol	480-20-6	B	C00974	ko01100//Metabolic pathways;ko01110//Biosynthesis of secondary metabolites;ko00941//Flavonoid biosynthesis	Biosynthesis of other secondary metabolites;Global and overview maps	Metabolism
Hmyp003337	1720000	1890000	2100000	102000	133000	502000	1.90333e+06	245667	-2.95375	0.000606585	0.00179006	0.609132	positive	333.13	255.11	5.1	332.125	C18H20O6	[M+H]+	tabaisocoumarins D	Others	Others	-	A	-	-	-	-
pmp000545	1860000	2030000	2110000	660000	939000	588000	2000000	729000	-1.45601	0.000612582	0.00179521	0.535516	Positive	355.1	337.12	2.9	354.079	C16H18O9	[M+H]+	Cryptochlorogenic??Acid	Phenolic acids	Phenolic acids	-	A	-	-	-	-
Hmyp008441	161000	195000	217000	28400	31200	39100	191000	32900	-2.53741	0.000678742	0.00197537	0.188125	positive	762.48	184.07	12.2	761.481	C39H72NO11P	[M+H]+	PE(16:0/18:3+O3)	Lipid	Glycerol ester	-	A	-	-	-	-
pmp000585	34500	33500	50800	130000	146000	164000	39600	146667	1.88897	0.000694325	0.00200688	0.155303	Positive	519.11	433.11	4.5	518.085	C24H22O13	[M+H]+	Apigenin-7-O-(6-O-Malonyl Glucoside)	Flavonoids	Flavonoid	-	B	-	-	-	-
pmn001380	163000	171000	173000	788000	598000	747000	169000	711000	2.07283	0.000720846	0.00206937	0.349806	Negative	187.1	169.09	4.5	188.093	C9H16O4	[M-H]-	eucommiol	Others	Others	-	A	-	-	-	-
Hmyn007081	2930000	3120000	3120000	1440000	988000	727000	3.05667e+06	1.05167e+06	-1.53928	0.000772074	0.00220145	0.67082	negative	481.26	245.04	12	482.262	C22H43O9P	[M-H]-	LysoPG(16:1)	Lipid	Glycerol ester	-	A	-	-	-	-
mws0001	2270000	2680000	3190000	318000	102000	45900	2.71333e+06	155300	-4.12694	0.000782804	0.00221707	0.75655	Positive	133.05	74	0.7	132.046	C4H8N2O3	[M+H]+	L-Asparagine Anhydrous	Amino Acid And Its Derivatives	Amino Acid And Its Derivatives	70-47-3	A	C00152	ko01100//Metabolic pathways;ko01110//Biosynthesis of secondary metabolites;ko01230//Biosynthesis of amino acids;ko00970//Aminoacyl-tRNA biosynthesis;ko00250//Alanine, aspartate and glutamate metabolism;ko00460//Cyanoamino acid metabolism	Amino acid metabolism;Global and overview maps;Metabolism of other amino acids;Translation	Genetic Information Processing;Metabolism
pmb2444	593000	598000	647000	256000	175000	95800	612667	175600	-1.80281	0.000897654	0.00250868	0.313126	Positive	353.2	261.3	10	352.237	C21H36O4	[M+H]+	MAG (18:3) isomer1	Lipid	Glycerol ester	-	A	-	-	-	-
pmb3026	25900	32300	25300	8290	8860	6790	27833.3	7980	-1.80235	0.00102984	0.00284049	0.0666063	Negative	505.1	301.2	3.9	506.085	C23H22O13	[M-H]-	Quercetin O-acetylhexoside	Flavonoids	Flavonoid	-	B	-	-	-	-
Hmyp007371	9	9	9	1360000	1020000	927000	9	1.10233e+06	16.9022	0.00111114	0.00304482	0.496066	positive	804.54	184.07	10.7	803.528	C42H78NO11P	[M+H]+	PC(16:0/18:3+O3)	Lipid	Glycerol ester	-	A	-	-	-	-
pme3475	67000	77300	80700	462000	329000	414000	75000	401667	2.42104	0.00112254	0.0030562	0.270829	Positive	273.07	153	5.6	272.058	C15H12O5	[M+H]+	Butin	Flavonoids	Dihydro flavonoid	492-14-8	B	C09614	ko00941//Flavonoid biosynthesis	Biosynthesis of other secondary metabolites	Metabolism
YC512116	1830000	1770000	1830000	588000	767000	1010000	1810000	788333	-1.19911	0.00118013	0.003152	0.476817	Positive	193.1	80.05	2	192.08	C10H12N2O2	[M+H]+	Trans-3′-OH-cotinine	Alkaloids	Alkaloids	-	A	-	-	-	-
pmb3079	92400	92600	75700	20400	32100	11500	86900	21333.3	-2.02625	0.00131539	0.00349117	0.121245	Negative	300.1	96.9	1.2	301.04	C8H16NO9P	[M-H]-	N-Acetylglucosamine 1-phosphate	Others	Others	-	B	-	-	-	-
pme2960	68800	71900	88900	476000	333000	405000	76533.3	404667	2.40257	0.00141625	0.00373536	0.270878	Positive	273.07	153	5.5	272.058	C15H12O5	[M+H]+	Naringenin chalcone	Flavonoids	Chalcone	25515-46-2	B	C06561	ko01100//Metabolic pathways;ko01110//Biosynthesis of secondary metabolites;ko00941//Flavonoid biosynthesis	Biosynthesis of other secondary metabolites;Global and overview maps	Metabolism
Hmyp007589	355000	302000	366000	1370000	1330000	1790000	341000	1.49667e+06	2.13391	0.00146798	0.00384774	0.508451	positive	784.47	643.46	10.9	783.466	C41H70NO11P	[M+H]+	PE(18:3/18:3+O3)	Lipid	Glycerol ester	-	A	-	-	-	-
Hmyn005706	897000	940000	1200000	282000	220000	284000	1.01233e+06	262000	-1.95005	0.00150156	0.00391146	0.407654	negative	653.38	397.13	8.6	654.38	C31H58O14	[M-H]-	DMGM(16:0)	Lipid	Glycerol ester	-	A	-	-	-	-
mws0281	33100000	32700000	33700000	15800000	14900000	7470000	3.31667e+07	1.27233e+07	-1.38226	0.00153161	0.00396528	2.13726	Negative	191	111	0.8	192.018	C6H8O7	[M-H]-	Citric Acid	Organic acids	Organic acids	77-92-9	A	C00158	ko01100//Metabolic pathways;ko01110//Biosynthesis of secondary metabolites;ko01120//Microbial metabolism in diverse environments;ko01130//Biosynthesis of antibiotics;ko01230//Biosynthesis of amino acids;ko01210//2-Oxocarboxylic acid metabolism;ko00250//Alanine, aspartate and glutamate metabolism;ko01200//Carbon metabolism;ko00630//Glyoxylate and dicarboxylate metabolism;ko00020//Citrate cycle (TC…	Amino acid metabolism;Carbohydrate metabolism;Global and overview maps	Metabolism
mws1140	28300	26700	26300	224000	163000	242000	27100	209667	2.95173	0.00158078	0.00406763	0.20212	Negative	271.07	151	5.7	272.058	C15H12O5	[M-H]-	4,2',4',6'-Tetrahydroxychalcone	Flavonoids	Chalcone	73692-50-9	A	C06561	ko01100//Metabolic pathways;ko01110//Biosynthesis of secondary metabolites;ko00941//Flavonoid biosynthesis	Biosynthesis of other secondary metabolites;Global and overview maps	Metabolism
pmb0374	1210000	1140000	1260000	13800000	14900000	9830000	1.20333e+06	1.28433e+07	3.41591	0.00164263	0.00420114	1.60182	Positive	136.1	118.9	1.9	135.049	C5H5N5	[M+H]+	Aminopurine	Alkaloids	Alkaloids	-	A	-	-	-	-
pmd0130	44400	42000	42100	22000	25000	15200	42833.3	20733.3	-1.04678	0.00181648	0.00461779	0.07027	Positive	468.3	184	7.5	467.268	C22H46NO7P	[M+H]+	LysoPC 14:0 (2n isomer)	Lipid	LPC	-	B	-	-	-	-
pmb2786	1280000	1240000	1240000	687000	346000	414000	1.25333e+06	482333	-1.37767	0.00183473	0.00463626	0.412869	Negative	293	275	8.4	294.199	C18H30O3	[M-H]-	9-HOTrE	Lipid	Free fatty acids	89886-42-0	B	-	-	-	-
pmb0689	21900	36900	18700	1170000	1750000	1890000	25833.3	1.60333e+06	5.9557	0.00201916	0.00504193	0.590736	Positive	463.1	331.2	4.7	462.096	C22H22O11	[M+H]+	Chrysoeriol C-hexoside	Flavonoids	Flavonoid	-	B	-	-	-	-
pme0230	1200000	1280000	1250000	34500000	35700000	22200000	1.24333e+06	30800000	4.63065	0.0023755	0.00589682	2.54337	Positive	268.1	136	1.9	267.084	C10H13N5O4	[M+H]+	Adenosine	Nucleotide and its derivates	Nucleotide and its derivates	58-61-7	A	C00212	ko01100//Metabolic pathways;ko00230//Purine metabolism	Global and overview maps;Nucleotide metabolism	Metabolism
pmn001680	67100	65300	63300	23600	40000	25900	65233.3	29833.3	-1.12868	0.00250825	0.00616803	0.0886435	Negative	163.04	119.05	2.4	164.041	C9H8O3	[M-H]-	Coumaric acid	Phenolic acids	Phenolic acids	500-05-0	A	C05838	ko01110//Biosynthesis of secondary metabolites;ko00940//Phenylpropanoid biosynthesis	Biosynthesis of other secondary metabolites;Global and overview maps	Metabolism
pmn001419	2450000	2700000	2120000	7320000	10600000	10000000	2.42333e+06	9.30667e+06	1.94127	0.0025341	0.00618145	1.22926	Negative	325.09	163.04	3	326.085	C15H18O8	[M-H]-	1-O-[(E)-p-cumaroyl]-β-D-glucopyranose	Phenolic acids	Phenolic acids	-	A	-	-	-	-
pmb0874	557000	506000	632000	2270000	1740000	2590000	565000	2200000	1.96118	0.00284783	0.0069068	0.601754	Positive	478.6	460.6	8.3	477.253	C23H44NO7P	[M+H]+	LysoPE 18:2 (2n isomer)	Lipid	LPE	-	A	-	-	-	-
pmb2221	14000000	13900000	14100000	33200000	29100000	25000000	14000000	29100000	1.05559	0.00310179	0.00743726	1.81577	Positive	318.3	60.1	6.8	317.266	C18H39NO3	[M+H]+	4-Hydroxysphinganine	Lipid	Sphingolipids	-	A	C12144	ko01100//Metabolic pathways;ko00600//Sphingolipid metabolism	Global and overview maps;Lipid metabolism	Metabolism
Hmcp001509	1230	9	9	7810	5270	5500	416	6193.33	3.89606	0.00312084	0.00744064	0.0355641	positive	773.22	317.06	3	772.206	C33H40O21	[M+H]+	isorhamnetin-O-Hexoside-O-Hexoside-O-Pentoside	Flavonoids	Flavonols	-	B	-	-	-	-
pmn001642	24500	27400	35200	6190	10900	8020	29033.3	8370	-1.79441	0.00401951	0.0094241	0.06704	Negative	503.1	459.1	4.6	504.071	C23H20O13	[M-H]-	kaempferol 3-O-β-(2″-O-acetyl-β-D-glucuronide)	Flavonoids	Flavonols	-	B	-	-	-	-
Hmcp002316	82700	76400	70800	324000	452000	531000	76633.3	435667	2.50718	0.00401976	0.0094241	0.279812	positive	449.11	317.06	4.4	448.1	C21H20O11	[M+H]+	isorhamnetin-O-Pentoside	Flavonoids	Flavonols	-	B	-	-	-	-
mws0366	31700000	31000000	30600000	20200000	14400000	11100000	31100000	1.52333e+07	-1.02968	0.0040723	0.00949454	1.86042	Negative	277.22	277.22	10.8	278.205	C18H30O2	[M-H]-	γ-Linolenic Acid	Lipid	Free fatty acids	506-26-3	A	-	-	-	-
mws0671	2330000	3300000	3730000	737000	765000	308000	3120000	603333	-2.37052	0.00461058	0.0105743	0.737699	Positive	120.1	74.1	0.8	119.05	C4H9NO3	[M+H]+	L-Homoserine	Organic acids	Organic acids	672-15-1	B	C00263	ko01100//Metabolic pathways;ko01110//Biosynthesis of secondary metabolites;ko01120//Microbial metabolism in diverse environments;ko01130//Biosynthesis of antibiotics;ko01230//Biosynthesis of amino acids;ko00260//Glycine, serine and threonine metabolism;ko00270//Cysteine and methionine metabolism;ko00920//Sulfur metabolism;ko00300//Lysine biosynthesis	Amino acid metabolism;Energy metabolism;Global and overview maps	Metabolism
pme1383	672000	630000	629000	336000	149000	54200	643667	179733	-1.84046	0.00524641	0.0119675	0.316961	Positive	170.1	134.1	1.1	169.065	C8H11NO3	[M+H]+	Pyridoxine	Others	vitamin	65-23-6	B	C00314	ko01100//Metabolic pathways;ko01120//Microbial metabolism in diverse environments;ko00750//Vitamin B6 metabolism	Global and overview maps;Metabolism of cofactors and vitamins	Metabolism
mws1383	114000	127000	122000	356000	331000	242000	121000	309667	1.35571	0.00561218	0.012733	0.20098	Positive	243.1	145	4.5	242.071	C12H10N4O2	[M+H]+	lumichrome	Alkaloids	Alkaloids	1086-80-2	B	C01727	ko00740//Riboflavin metabolism	Metabolism of cofactors and vitamins	Metabolism
pmn001370	2880000	2120000	2400000	734000	1290000	852000	2.46667e+06	958667	-1.36346	0.00567444	0.0128054	0.572832	Negative	681.24	519.19	3.3	682.212	C32H42O16	[M-H]-	pinoresinol diglucoside	Lignans and Coumarins	Lignans	63902-38-5	A	-	-	-	-
mws4170	604000	574000	626000	371000	303000	175000	601333	283000	-1.08736	0.00584991	0.0131312	0.262456	Negative	179.06	59.01	0.8	180.053	C6H12O6	[M-H]-	D-Glucose	Others	Alcohols and polyols	14431-43-7	A	C00031	ko01100//Metabolic pathways;ko01110//Biosynthesis of secondary metabolites;ko01130//Biosynthesis of antibiotics;ko02010//ABC transporters;ko00052//Galactose metabolism;ko00500//Starch and sucrose metabolism;ko00520//Amino sugar and nucleotide sugar metabolism;ko00010//Glycolysis / Gluconeogenesis;ko00901//Indole alkaloid biosynthesis;ko00030//Pentose phosphate pathway;ko04931//Insulin resistance;…	Biosynthesis of other secondary metabolites;Carbohydrate metabolism;Endocrine and metabolic diseases;Global and overview maps;Membrane transport	Environmental Information Processing;Human Diseases;Metabolism
mws1515	2260000	2220000	2480000	6730000	5140000	4730000	2320000	5.53333e+06	1.25402	0.00641549	0.0142491	0.829933	Positive	193.2	175	9	192.138	C13H20O	[M+H]+	α-ionone	Others	Others	127-41-3	B	-	-	-	-
pme1002	6520000	6240000	6030000	3890000	1530000	2590000	6.26333e+06	2670000	-1.23009	0.0067209	0.0146954	0.874766	Positive	138.08	103	1.2	137.076	C8H11NO	[M+H]+	L-Tyramine	Amino Acid And Its Derivatives	Amino Acid And Its Derivatives	51-67-2	A	C00483	ko01110//Biosynthesis of secondary metabolites;ko00350//Tyrosine metabolism;ko00950//Isoquinoline alkaloid biosynthesis	Amino acid metabolism;Biosynthesis of other secondary metabolites;Global and overview maps	Metabolism
mws0230	2280000	3390000	3880000	870000	926000	419000	3.18333e+06	738333	-2.10819	0.0080887	0.017595	0.719822	Positive	120	74	0.8	119.05	C4H9NO3	[M+H]+	L-(-)-Threonine	Amino Acid And Its Derivatives	Amino Acid And Its Derivatives	72-19-5	A	C00188	ko01100//Metabolic pathways;ko01110//Biosynthesis of secondary metabolites;ko01120//Microbial metabolism in diverse environments;ko01130//Biosynthesis of antibiotics;ko01230//Biosynthesis of amino acids;ko02010//ABC transporters;ko00970//Aminoacyl-tRNA biosynthesis;ko00260//Glycine, serine and threonine metabolism;ko00290//Valine, leucine and isoleucine biosynthesis;ko00261//Monobactam biosynthes…	Amino acid metabolism;Biosynthesis of other secondary metabolites;Global and overview maps;Membrane transport;Metabolism of cofactors and vitamins;Translation	Environmental Information Processing;Genetic Information Processing;Metabolism
mws0688	3350000	3100000	3350000	741000	1170000	2080000	3.26667e+06	1.33033e+06	-1.29603	0.00865257	0.0187251	0.638817	Positive	237.1	192	2	236.069	C11H12N2O4	[M+H]+	N'-Formylkynurenine	Amino Acid And Its Derivatives	Amino Acid And Its Derivatives	1022-31-7	B	-	-	-	-
pmb0865	1640000	1650000	1440000	1070000	570000	640000	1.57667e+06	760000	-1.05281	0.00873407	0.018805	0.415532	Positive	518.2	184.1	7.7	517.282	C26H48NO7P	[M+H]+	LysoPC 18:3 (2n isomer)	Lipid	LPC	-	A	-	-	-	-
pmn001727	4930000	4640000	4860000	280000	890000	2720000	4810000	1.29667e+06	-1.89123	0.00891453	0.0190961	0.859446	Negative	474.18	312.12	3.8	475.161	C24H29NO9	[M-H]-	N-(4-O-(β-D-Glucopyranosyl)-E-feruloyl)-tyramine	Alkaloids	Phenolamine	-	A	-	-	-	-
YC512111	3810000	3530000	3240000	7150000	12000000	10500000	3.52667e+06	9.88333e+06	1.48669	0.0116452	0.0243282	1.1491	Positive	163.12	146.1	1.9	162.106	C10H14N2	[M+H]+	Anabasine	Alkaloids	Alkaloids	-	A	C06180	ko01110//Biosynthesis of secondary metabolites;ko00960//Tropane, piperidine and pyridine alkaloid biosynthesis	Biosynthesis of other secondary metabolites;Global and overview maps	Metabolism
pmb0628	9	9	9	24500	10300	18700	9	17833.3	10.9524	0.0124066	0.0255562	0.0612347	Positive	613.1	415.09	3.5	612.14	C27H32O16	[M+H]+	Eriodictiol C-hexosyl-O-hexoside	Flavonoids	Dihydro flavonoid	-	B	-	-	-	-
mws2608	383000	230000	234000	72200	63700	54900	282333	63600	-2.1503	0.0124147	0.0255562	0.214407	Positive	222.1	98.06	1.3	221.077	C8H15NO6	[M+H]+	N-Acetyl-D-galactosamine	Others	Others	1811-31-0	B	C01132	ko00052//Galactose metabolism	Carbohydrate metabolism	Metabolism
pmb3013	18800	11500	12700	3080	5540	3800	14333.3	4140	-1.79167	0.012728	0.025948	0.0463131	Negative	519.1	314.2	4.3	520.1	C24H24O13	[M-H]-	Isorhamnetin O-acetyl-hexoside	Flavonoids	Flavonols	-	B	-	-	-	-
pmn001690	15300	11500	11200	58100	75200	114000	12666.7	82433.3	2.70219	0.0136366	0.0275342	0.120706	Negative	327.1	164.08	3.9	328.133	C16H24O7	[M-H]-	3-Hydroxy-4-isopropylbenzylalcohol 3-glucoside	Phenolic acids	Phenolic acids	-	B	-	-	-	-
pmb0639	9	9	9	46500	57500	100000	9	68000	12.8833	0.0140523	0.028105	0.119176	Positive	757.2	595.2	3	756.175	C33H40O20	[M+H]+	8-C-hexosyl-apigenin O-hexosyl-O-hexoside	Flavonoids	Flavonoid carbonoside	-	A	-	-	-	-
pmp001272	6800000	5370000	5990000	37300000	18700000	27800000	6.05333e+06	2.79333e+07	2.20619	0.0153158	0.0304872	2.13165	Positive	478.29	337.27	8.4	477.253	C23H44NO7P	[M+H]+	3-{(2-aminoethoxy )( hydroxy )phosphoryl]oxy}-2-12-octadecadienoate	Alkaloids	Alkaloids	-	A	-	-	-	-
pmb0864	44100	49000	44100	139000	81900	124000	45733.3	114967	1.3299	0.0157011	0.0311072	0.120059	Positive	426.3	285.2	7.6	425.224	C19H40NO7P	[M+H]+	LysoPE 14:0	Lipid	LPE	-	B	-	-	-	-
mws1436	316000	306000	312000	893000	906000	1490000	311333	1.09633e+06	1.81615	0.0163058	0.0321545	0.40363	Positive	287.3	97.2	10.3	286.262	C18H38O2	[M+H]+	1,18-Octadecanediol	Lipid	Free fatty acids	3155-43-9	B	-	-	-	-
mws0005	17300000	17900000	19400000	13200000	5720000	6690000	18200000	8.53667e+06	-1.09219	0.0164475	0.0322169	1.40431	Positive	161.1	144	2.7	160.091	C10H12N2	[M+H]+	Tryptamine	Alkaloids	Plumerane	61-54-1	A	C00398	ko01100//Metabolic pathways;ko01110//Biosynthesis of secondary metabolites;ko00380//Tryptophan metabolism;ko00901//Indole alkaloid biosynthesis	Amino acid metabolism;Biosynthesis of other secondary metabolites;Global and overview maps	Metabolism
Hmyp008084	311000	186000	173000	577000	1050000	1130000	223333	919000	2.04087	0.0174431	0.0339216	0.376634	positive	828.53	184.07	11.5	827.528	C44H78NO11P	[M+H]+	PC(18:2/18:3+O3)	Lipid	Glycerol ester	-	A	-	-	-	-
mws4183	37000	33100	36600	23700	15700	6070	35566.7	15156.7	-1.23057	0.0176704	0.0342059	0.0648037	Negative	433.08	255.03	4.7	434.068	C20H18O11	[M-H]-	Quercetin-3-O-α-L-arabinopyranoside (guaijaverin)	Flavonoids	Flavonols	22255-13-6	B	-	-	-	-
Li512113	38900	32600	40900	18800	17400	9	37466.7	12069.7	-1.63422	0.0177985	0.0342966	0.0724219	Negative	451.1	391.04	2.9	452.076	C20H20O12	[M-H]-	maleoyl-caffeoylquinic acid	Phenolic acids	Phenolic acids	-	B	-	-	-	-
pme0256	428000	543000	288000	172000	85000	72800	419667	109933	-1.93261	0.0180215	0.0345686	0.25124	Negative	151.03	151	1.2	152.028	C5H4N4O2	[M-H]-	Xanthine	Nucleotide and its derivates	Nucleotide and its derivates	69-89-6	A	C00385	ko01100//Metabolic pathways;ko01110//Biosynthesis of secondary metabolites;ko01120//Microbial metabolism in diverse environments;ko00230//Purine metabolism;ko00232//Caffeine metabolism	Biosynthesis of other secondary metabolites;Global and overview maps;Nucleotide metabolism	Metabolism
Hmyn006029	2040	3140	2570	966	1490	1220	2583.33	1225.33	-1.07606	0.0181457	0.0346492	0.016611	negative	303.23	57.03	9.2	304.239	C20H32O2	[M-H]-	(1s,2E,4S,6E,8R,11S，12E)- 8,11-epoxy-2, 6,12 -thunbergatrien-4-ol	Others	Others	-	A	-	-	-	-
pme1261	187000	169000	181000	1970000	999000	1060000	179000	1343000	2.90743	0.0207164	0.0386829	0.485715	Positive	206.13	76	2.3	205.117	C9H19NO4	[M+H]+	Pantothenol	Others	Alcohols and polyols	16485-10-2	B	C05944	ko00770//Pantothenate and CoA biosynthesis	Metabolism of cofactors and vitamins	Metabolism
Hmcp002249	9	9	9	122000	208000	80600	9	136867	13.8925	0.0218195	0.0403799	0.164668	positive	639.19	331.08	4.3	638.184	C29H34O16	[M+H]+	Limocitrin-O-rhamnoside-O-rhamnoside	Flavonoids	Flavonols	-	B	-	-	-	-
pmp000583	235000	227000	242000	34400	78000	166000	234667	92800	-1.33842	0.0219123	0.0403799	0.168267	Positive	477.1	301.07	4.3	476.076	C22H20O12	[M+H]+	Diosmetin-7-O-glucuronide	Flavonoids	Flavonoid	-	B	-	-	-	-
mws1066	4610	7810	6850	58800	86300	35200	6423.33	60100	3.22597	0.0222036	0.0407387	0.103093	Negative	579.2	271	4	580.152	C27H32O14	[M-H]-	Narirutin	Flavonoids	Dihydro flavonoid	14259-46-2	B	-	-	-	-
Hmyn006303	9	9	9	277	763	496	9	512	5.83007	0.0231789	0.0419465	0.00998676	negative	593.27	315.05	9.8	594.278	C27H47O12P	[M-H]-	LysoPI(18:3)	Lipid	Glycerol ester	-	A	-	-	-	-
pmp000236	14400	4730	12000	653000	822000	261000	10376.7	578667	5.80132	0.0267881	0.0476986	0.332922	Positive	565.1	367.1	3.6	564.123	C26H28O14	[M+H]+	Apigenin-6-C-glucose- 8-xylcose	Flavonoids	Flavonoid carbonoside	-	B	-	-	-	-
pmp001274	8000000	8270000	8990000	51600000	28700000	26700000	8420000	3.56667e+07	2.08268	0.0270571	0.0479752	2.32463	Positive	542.32	483.25	8.4	541.282	C28H48NO7P	[M+H]+	2-hydroxy-5,8,11,14,17-icosapentaenoyloxy ]propyl-2-( trimethylammonio)ethyl phosphate	Alkaloids	Alkaloids	-	A	-	-	-	-
pmp001250	6960000	7060000	7200000	41100000	22800000	21000000	7.07333e+06	28300000	2.00034	0.029777	0.0517847	2.0433	Positive	520.34	184.07	8.4	520.304	C26H51NO7P+	[M+H]+	PC(18：2)	Lipid	PC	-	A	-	-	-	-
pmp001273	6890000	6970000	7080000	41600000	23400000	20800000	6980000	28600000	2.03472	0.0298192	0.0517847	2.06139	Positive	520.34	184.07	8.4	519.296	C26H50NO7P	[M+H]+	LPC(18:2)	Lipid	LPC	-	A	C04230	ko00564//Glycerophospholipid metabolism	Lipid metabolism	Metabolism
YC512118	2010000	4910000	4710000	748000	1090000	249000	3.87667e+06	695667	-2.47835	0.0301772	0.0521918	0.787722	Positive	282.28	247.24	11.2	281.249	C18H35NO	[M+H]+	Octadecenoic amide	Others	Others	-	A	-	-	-	-
Qingke_Rfmb262-der01-3	74600	70700	60300	18600	31100	52000	68533.3	33900	-1.01552	0.031197	0.0535169	0.0820877	Negative	579.21	417.16	4.2	580.186	C28H36O13	[M-H]-	Syringaresinol-Hex	Lignans and Coumarins	Lignans	-	B	-	-	-	-
mws0274	31100	35400	32900	196000	151000	78900	33133.3	141967	2.0992	0.0332459	0.0559638	0.144876	Negative	165	103	3.9	166.055	C9H10O3	[M-H]-	phenyllactate (PLA)	Organic acids	Organic acids	828-01-3	B	-	-	-	-
mws0497	29600	33900	27400	160000	103000	68700	30300	110567	1.86753	0.0396729	0.0653983	0.123613	Negative	165.06	119.1	3.9	166.055	C9H10O3	[M-H]-	L-(-)-3-Phenyllactic acid	Organic acids	Organic acids	20312-36-1	B	C05607	ko00360//Phenylalanine metabolism;ko00960//Tropane, piperidine and pyridine alkaloid biosynthesis	Amino acid metabolism;Biosynthesis of other secondary metabolites	Metabolism
pmp001200	8380000	8210000	8360000	13300000	27000000	19200000	8.31667e+06	1.98333e+07	1.25385	0.0440084	0.0722627	1.46544	Positive	314.1	145	4.9	313.117	C18H19NO4	[M+H]+	methoxy-N-Caffeoyltyramine	Alkaloids	Phenolamine	-	A	-	-	-	-
pme0266	949	1110	992	5300	2710	2640	1017	3550	1.8035	0.0445755	0.0729102	0.0219012	Negative	201.12	139	5	202.107	C10H18O4	[M-H]-	Sebacate	Organic acids	Organic acids	111-20-6	A	-	-	-	-
Hmcp002207	9130	4980	6130	2370	1470	4050	6746.67	2630	-1.35911	0.0468913	0.0762376	0.0278019	positive	479.12	317.06	4.2	478.111	C22H22O12	[M+H]+	Isorhamnetin-7-O-β -D-glucopyranoside	Flavonoids	Flavonols	-	B	-	-	-	-
pmp001256	376000	353000	370000	527000	985000	719000	366333	743667	1.0215	0.0469711	0.0762376	0.264166	Positive	314.14	177.05	4.9	313.131	C18H19NO4	[M+H]+	N-cis-feruloyltyramine	Alkaloids	Phenolamine	-	A	-	-	-	-
mws0061	9	9	9	21500	24900	5130	9	17176.7	10.8982	0.0481652	0.0775791	0.0561669	Negative	463.1	300	3.6	464.076	C21H20O12	[M-H]-	Hyperin	Flavonoids	Flavonols	482-36-0	B	-	-	-	-
mws0918	9	9	9	11600	2470	11800	9	8623.33	9.9041	0.0488415	0.0783692	0.0405085	Negative	283	268	7	284.058	C16H12O5	[M-H]-	Prunetin	Flavonoids	Isoflavones	552-59-0	B	C10521	ko00943//Isoflavonoid biosynthesis	Biosynthesis of other secondary metabolites	Metabolism

## Sheet: Supplementary Table 8
Supplementary Table 8. A total of 9377 differentially expressed genes in WT and EbbHLH080-OE
id	CK-1_count	CK-2_count	CK-3_count	EbbHLH-1_count	EbbHLH-2_count	EbbHLH-3_count	CK-1_fpkm	CK-2_fpkm	CK-3_fpkm	EbbHLH-1_fpkm	EbbHLH-2_fpkm	EbbHLH-3_fpkm	CK_mean	EbbHLH_mean	log2(fc)	PValue	FDR	Symbol	Description	KEGG_A_class	KEGG_B_class	Pathway	K_ID	GO Component	GO Function	GO Process
ncbi_107797654	2649	2582	2904	16472	15108	17342	50.98	54.5	52.93	260.15	300.1	331.31	52.8033	297.187	2.49267	5.28395e-100	2.6313e-95	ABA2	PREDICTED: zeaxanthin epoxidase, chloroplastic [Nicotiana tabacum]	Metabolism;Metabolism;Metabolism	Global and overview maps;Global and overview maps;Metabolism of terpenoids and polyketides	ko01100//Metabolic pathways;ko01110//Biosynthesis of secondary metabolites;ko00906//Carotenoid biosynthesis	K09838;K09838;K09838	-	-	-
ncbi_107763949	1751	1692	1884	11159	10831	11833	33.52	35.5	34.15	175.23	213.92	224.78	34.39	204.643	2.57305	5.32948e-92	1.32699e-87	ABA2	PREDICTED: zeaxanthin epoxidase, chloroplastic-like [Nicotiana tabacum]	Metabolism;Metabolism;Metabolism	Global and overview maps;Global and overview maps;Metabolism of terpenoids and polyketides	ko01100//Metabolic pathways;ko01110//Biosynthesis of secondary metabolites;ko00906//Carotenoid biosynthesis	K09838;K09838;K09838	-	-	-
ncbi_107809665	3636	4322	4850	248	172	222	67.19	86.64	83.18	3.8	3.28	4.06	79.0033	3.71333	-4.41113	8.82576e-92	1.46502e-87	YSL3	PREDICTED: metal-nicotianamine transporter YSL2-like isoform X1 [Nicotiana tabacum]	-	-	-	-	-	-	-
ncbi_107765699	396	414	392	8317	8773	6926	6.25	7.16	5.86	107.78	142.99	108.57	6.42333	119.78	4.22092	2.89807e-91	3.60795e-87	ERD4	PREDICTED: CSC1-like protein ERD4 [Nicotiana tabacum]	-	-	-	-	-	-	-
ncbi_107822732	46	49	50	1561	1211	1105	1.79	2.1	1.83	49.66	48.43	42.53	1.90667	46.8733	4.61964	1.35072e-85	1.34527e-81	EXO	PREDICTED: protein EXORDIUM-like [Nicotiana tabacum]	-	-	-	-	-	-	-
ncbi_107802111	54	38	56	911	886	847	2.07	1.6	2.04	28.69	35.1	32.27	1.90333	32.02	4.07237	2.32947e-78	1.93338e-74	ERF5	PREDICTED: ethylene-responsive transcription factor 5-like [Nicotiana tabacum]	-	-	-	-	-	-	-
ncbi_107776797	26	29	20	1071	1318	1123	1.04	1.27	0.76	35.2	54.5	44.65	1.02333	44.7833	5.45161	3.39903e-77	2.41807e-73	EXO	PREDICTED: protein EXORDIUM-like [Nicotiana tabacum]	-	-	-	-	-	-	-
ncbi_107812954	2278	2077	2678	11918	11416	12475	41.93	41.93	46.68	180.03	216.88	227.95	43.5133	208.287	2.25904	2.87972e-74	1.79256e-70	At2g40140	PREDICTED: zinc finger CCCH domain-containing protein 29-like [Nicotiana tomentosiformis]	-	-	-	-	-	-	-
ncbi_107768721	225	192	260	1680	1342	1752	7.09	6.62	7.75	43.38	43.57	54.72	7.15333	47.2233	2.72281	3.05407e-69	1.68985e-65	2MMP	PREDICTED: metalloendoproteinase 1-like [Nicotiana sylvestris]	-	-	-	-	-	GO:0046914//transition metal ion binding;GO:0070011//peptidase activity, acting on L-amino acid peptides	GO:0019538//protein metabolic process
ncbi_107817253	391	380	396	2467	2509	2759	12.52	13.34	12.01	64.81	82.91	87.68	12.6233	78.4667	2.63599	3.31679e-67	1.6517e-63	ATL2	PREDICTED: RING-H2 finger protein ATL2-like [Nicotiana tabacum]	-	-	-	-	-	-	-
ncbi_107825953	36	38	43	924	764	660	0.95	1.1	1.08	20.1	20.91	17.37	1.04333	19.46	4.22124	1.44632e-65	6.54762e-62	WRKY53	PREDICTED: probable WRKY transcription factor 53 [Nicotiana sylvestris]	-	-	-	-	-	-	-
ncbi_107815175	18	14	17	570	720	640	0.6	0.51	0.54	15.53	24.67	21.09	0.55	20.43	5.21511	1.32511e-64	5.49901e-61	BT1	PREDICTED: BTB/POZ and TAZ domain-containing protein 1-like [Nicotiana sylvestris]	-	-	-	-	-	-	-
ncbi_107811037	22	15	30	538	517	538	0.85	0.64	1.1	17.16	20.74	20.75	0.863333	19.55	4.50111	3.83849e-64	1.47038e-60	D14	PREDICTED: strigolactone esterase D14-like [Nicotiana tabacum]	-	-	-	-	-	-	-
ncbi_107785236	4165	3725	3743	115	137	207	108.17	106.1	92.06	2.45	3.67	5.34	102.11	3.82	-4.74041	5.20606e-62	1.8518e-58	DCR	PREDICTED: uncharacterized acetyltransferase At3g50280-like [Nicotiana tabacum]	-	-	-	-	-	-	-
ncbi_107808455	22	45	25	1189	1204	1253	1.23	2.8	1.34	55.38	70.58	70.62	1.79	65.5267	5.19405	5.66902e-62	1.88204e-58	--	Avr9/Cf-9 rapidly elicited protein 65 [Solanum tuberosum]	-	-	-	-	-	-	-
ncbi_107781813	18	11	19	486	535	509	0.44	0.33	0.43	10.44	14.36	12.85	0.4	12.55	4.97154	1.69736e-61	5.28283e-58	UVR8	PREDICTED: ultraviolet-B receptor UVR8-like isoform X1 [Nicotiana tabacum]	-	-	-	-	-	-	-
ncbi_107793072	423	322	493	3566	2733	3047	7.9	6.6	8.73	54.67	52.69	56.49	7.74333	54.6167	2.81831	3.76196e-61	1.10199e-57	KCS11	PREDICTED: 3-ketoacyl-CoA synthase 11-like [Nicotiana tomentosiformis]	Metabolism;Metabolism;Organismal Systems;Metabolism	Global and overview maps;Global and overview maps;Environmental adaptation;Lipid metabolism	ko01100//Metabolic pathways;ko01110//Biosynthesis of secondary metabolites;ko04626//Plant-pathogen interaction;ko00062//Fatty acid elongation	K15397;K15397;K15397;K15397	-	-	-
ncbi_107815219	58	82	85	910	781	941	2.37	3.68	3.29	30.56	32.99	38.23	3.11333	33.9267	3.44589	5.411e-61	1.49698e-57	CAF1-9	PREDICTED: probable CCR4-associated factor 1 homolog 9 [Nicotiana sylvestris]	Genetic Information Processing	Folding, sorting and degradation	ko03018//RNA degradation	K12581	GO:0043231//intracellular membrane-bounded organelle	GO:0003824//catalytic activity	-
ncbi_107806314	2576	2259	2233	215	186	246	73.4	70.58	60.27	5.03	5.47	6.96	68.0833	5.82	-3.54821	7.18953e-61	1.88434e-57	EBF1	PREDICTED: EIN3-binding F-box protein 1-like, partial [Nicotiana tabacum]	Environmental Information Processing;Environmental Information Processing	Signal transduction;Signal transduction	ko04075//Plant hormone signal transduction;ko04016//MAPK signaling pathway - plant	K14515;K14515	-	-	GO:0007568//aging;GO:0009725//response to hormone
ncbi_107778500	610	684	745	5	8	7	42.58	52.37	49.26	0.29	0.58	0.48	48.07	0.45	-6.73907	3.8677e-60	9.63018e-57	COPT1	PREDICTED: copper transporter 1-like [Nicotiana sylvestris]	-	-	-	-	-	-	-
MSTRG.44941	3203	4706	5676	151	84	156	48.94	78.84	82.13	1.89	1.32	2.37	69.97	1.86	-5.23336	6.61147e-60	1.5678e-56	TPA1	PREDICTED: phenylalanine ammonia-lyase G4-like [Nicotiana sylvestris]	Metabolism;Metabolism;Metabolism;Metabolism	Global and overview maps;Global and overview maps;Biosynthesis of other secondary metabolites;Amino acid metabolism	ko01100//Metabolic pathways;ko01110//Biosynthesis of secondary metabolites;ko00940//Phenylpropanoid biosynthesis;ko00360//Phenylalanine metabolism	K10775;K10775;K10775;K10775	-	-	-
ncbi_107816371	31	57	47	1049	1146	1064	1.85	3.73	2.66	51.43	70.67	63.11	2.74667	61.7367	4.49037	2.16492e-59	4.9004e-56	--	Avr9/Cf-9 rapidly elicited protein 65 [Solanum tuberosum]	-	-	-	-	-	-	-
ncbi_107772127	5008	5453	5943	506	438	650	220.37	263.11	247.66	18.27	19.89	28.39	243.713	22.1833	-3.45764	2.33549e-59	5.05664e-56	RAP2-3	PREDICTED: ethylene-responsive transcription factor RAP2-3 [Nicotiana tomentosiformis]	-	-	-	-	-	-	-
ncbi_107802054	85	80	91	695	658	828	1.64	1.69	1.66	11	13.1	15.85	1.66333	13.3167	3.00108	5.66814e-59	1.17609e-55	At3g28850	PREDICTED: uncharacterized protein At3g28850-like [Nicotiana tabacum]	-	-	-	-	-	-	-
ncbi_107803442	118	144	212	2132	1655	2251	2.69	3.6	4.58	39.9	38.96	50.97	3.62333	43.2767	3.5782	2.84325e-58	5.66352e-55	WRKY24	PREDICTED: probable WRKY transcription factor 26 isoform X1 [Nicotiana tomentosiformis]	Organismal Systems;Environmental Information Processing	Environmental adaptation;Signal transduction	ko04626//Plant-pathogen interaction;ko04016//MAPK signaling pathway - plant	K13424;K13424	-	-	-
ncbi_107808861	1495	784	1273	19	14	9	60.58	34.84	48.83	0.63	0.59	0.36	48.0833	0.526667	-6.5125	3.83236e-57	7.34015e-54	HIPP23	PREDICTED: heavy metal-associated isoprenylated plant protein 20 [Nicotiana tomentosiformis]	-	-	-	-	-	GO:0043169//cation binding	-
ncbi_107799450	2771	2432	3256	446	333	393	68.78	66.2	76.53	9.08	8.53	9.69	70.5033	9.1	-2.95375	1.82532e-56	3.36656e-53	ACLA-2	PREDICTED: ATP-citrate synthase alpha chain protein 2 isoform X1 [Nicotiana sylvestris]	Metabolism;Metabolism;Metabolism	Global and overview maps;Global and overview maps;Carbohydrate metabolism	ko01100//Metabolic pathways;ko01110//Biosynthesis of secondary metabolites;ko00020//Citrate cycle (TCA cycle)	K01648;K01648;K01648	-	GO:0003824//catalytic activity;GO:0032550//purine ribonucleoside binding	-
ncbi_107813175	7	11	11	514	357	546	0.25	0.43	0.37	15.11	13.2	19.42	0.35	15.91	5.50644	2.28285e-56	4.06005e-53	ROMT	PREDICTED: trans-resveratrol di-O-methyltransferase-like [Nicotiana tabacum]	-	-	-	-	-	-	-
ncbi_107790300	6	7	8	587	589	455	0.24	0.31	0.3	19.31	24.35	18.11	0.283333	20.59	6.1833	8.32197e-56	1.42902e-52	XTH15	PREDICTED: probable xyloglucan endotransglucosylase/hydrolase protein 15 [Nicotiana sylvestris]	-	-	-	-	-	-	-
ncbi_107822477	129	109	114	984	925	1244	6.21	5.75	5.19	38.84	45.93	59.4	5.71667	48.0567	3.07149	2.69399e-55	4.47185e-52	Psyc_2124	PREDICTED: haloacid dehalogenase-like hydrolase domain-containing protein 3 [Nicotiana sylvestris]	-	-	-	-	-	-	-
ncbi_107807708	2127	1294	2828	76	56	57	68.56	45.23	86.35	1.95	1.84	1.71	66.7133	1.83333	-5.18543	4.6126e-55	7.40962e-52	--	TPR repeat protein [Medicago truncatula]	-	-	-	-	-	-	-
ncbi_107811785	802	871	992	5244	3859	5108	25.61	30.5	30	137.38	127.17	161.89	28.7033	142.147	2.30809	3.12237e-54	4.85899e-51	PUMP5	PREDICTED: mitochondrial uncoupling protein 5-like [Nicotiana sylvestris]	-	-	-	-	GO:0019866//organelle inner membrane;GO:0031224//intrinsic component of membrane;GO:0043231//intracellular membrane-bounded organelle	GO:0022857//transmembrane transporter activity	GO:0006818//hydrogen transport;GO:0010243//response to organonitrogen compound;GO:0046942//carboxylic acid transport;GO:1902582//single-organism intracellular transport
ncbi_107785583	355	393	505	2656	2755	2804	12.26	14.88	16.52	75.28	98.21	96.14	14.5533	89.8767	2.6266	6.80835e-53	1.0274e-49	CAJ1	DNAJ heat shock N-terminal domain-containing protein [Solanum lycopersicum]	-	-	-	-	-	-	-
ncbi_107791402	21	26	49	1365	2249	1413	0.47	0.64	1.02	24.88	51.54	31.15	0.71	35.8567	5.65828	1.47518e-51	2.16062e-48	CYP707A1	PREDICTED: abscisic acid 8'-hydroxylase 1-like [Nicotiana tabacum]	Metabolism	Metabolism of terpenoids and polyketides	ko00906//Carotenoid biosynthesis	K09843	-	-	-
ncbi_107797919	139	147	125	1168	919	1095	2.57	2.97	2.2	17.8	17.52	20.06	2.58	18.46	2.83896	2.92975e-51	4.16845e-48	LNK1	PREDICTED: protein LNK1-like isoform X1 [Nicotiana tabacum]	-	-	-	-	-	-	-
ncbi_107779136	33	50	29	1347	1533	1012	1.33	2.2	1.1	44.4	63.53	40.34	1.54333	49.4233	5.00107	9.95747e-51	1.37739e-47	EXO	PREDICTED: protein EXORDIUM-like [Nicotiana tabacum]	-	-	-	-	-	-	-
ncbi_107811313	15	19	26	426	370	360	0.4	0.56	0.66	9.37	10.24	9.58	0.54	9.73	4.17141	1.41581e-50	1.90553e-47	--	PREDICTED: uncharacterized protein LOC107811313 [Nicotiana tabacum]	-	-	-	-	-	-	-
ncbi_107794333	38	39	29	641	733	588	1.12	1.26	0.81	15.5	22.31	17.19	1.06333	18.3333	4.1078	1.74455e-49	2.28618e-46	--	PREDICTED: cinnamoyl-CoA reductase 2-like [Nicotiana tabacum]	-	-	-	-	-	GO:0016616//oxidoreductase activity, acting on the CH-OH group of donors, NAD or NADP as acceptor	GO:0008202//steroid metabolic process
ncbi_107769908	182	186	273	1743	1262	1644	4.15	4.62	5.88	32.5	29.6	37.07	4.88333	33.0567	2.759	8.70277e-49	1.11123e-45	WRKY24	PREDICTED: probable WRKY transcription factor 26 isoform X1 [Nicotiana sylvestris]	Organismal Systems;Environmental Information Processing	Environmental adaptation;Signal transduction	ko04626//Plant-pathogen interaction;ko04016//MAPK signaling pathway - plant	K13424;K13424	-	-	-
ncbi_107811706	2220	2480	2496	10912	10522	12394	41.51	50.84	44.2	167.39	203.02	229.99	45.5167	200.133	2.13649	5.95432e-48	7.41283e-45	At2g40140	PREDICTED: zinc finger CCCH domain-containing protein 29-like [Nicotiana tabacum]	-	-	-	-	-	-	-
ncbi_107816896	347	352	415	1983	1635	2340	8.28	9.22	9.39	38.86	40.31	55.46	8.96333	44.8767	2.32386	1.09263e-47	1.32709e-44	TDT	PREDICTED: tonoplast dicarboxylate transporter-like [Nicotiana tabacum]	-	-	-	-	-	-	-
ncbi_107812854	218	239	325	1604	1644	1806	5.28	6.34	7.45	31.85	41.06	43.4	6.35667	38.77	2.6086	6.4445e-47	7.64103e-44	--	PREDICTED: uncharacterized protein LOC107812854 [Nicotiana tabacum]	-	-	-	-	-	-	-
ncbi_107768438	36	22	78	1907	2058	1630	0.89	0.59	1.81	38.4	52.1	39.7	1.09667	43.4	5.3065	1.89581e-46	2.19553e-43	SHM1	PREDICTED: serine hydroxymethyltransferase, mitochondrial-like [Nicotiana tabacum]	Metabolism;Metabolism;Metabolism;Metabolism;Metabolism;Metabolism;Metabolism;Metabolism	Global and overview maps;Global and overview maps;Global and overview maps;Global and overview maps;Carbohydrate metabolism;Amino acid metabolism;Metabolism of other amino acids;Metabolism of cofactors and vitamins	ko01100//Metabolic pathways;ko01110//Biosynthesis of secondary metabolites;ko01200//Carbon metabolism;ko01230//Biosynthesis of amino acids;ko00630//Glyoxylate and dicarboxylate metabolism;ko00260//Glycine, serine and threonine metabolism;ko00460//Cyanoamino acid metabolism;ko00670//One carbon pool by folate	K00600;K00600;K00600;K00600;K00600;K00600;K00600;K00600	-	-	-
ncbi_107801440	206	179	208	1038	1078	1062	8.11	7.73	7.76	33.54	43.82	41.52	7.86667	39.6267	2.33265	8.02995e-46	9.08808e-43	NFYB3	PREDICTED: nuclear transcription factor Y subunit B-3-like [Nicotiana sylvestris]	-	-	-	-	-	GO:0005488//binding	-
ncbi_107819565	529	771	611	24	15	18	8.98	14.29	9.78	0.34	0.26	0.3	11.0167	0.3	-5.19858	1.787e-45	1.97753e-42	ETR2	PREDICTED: ethylene receptor 2-like [Nicotiana tabacum]	Environmental Information Processing;Environmental Information Processing	Signal transduction;Signal transduction	ko04075//Plant hormone signal transduction;ko04016//MAPK signaling pathway - plant	K14509;K14509	GO:0031090//organelle membrane	GO:0004672//protein kinase activity;GO:0060089//molecular transducer activity	GO:0000160//phosphorelay signal transduction system;GO:0006468//protein phosphorylation
ncbi_107762252	56	34	75	914	965	769	1.29	0.91	1.67	17.5	23.32	17.79	1.29	19.5367	3.92074	8.71725e-45	9.437e-42	EGY3	PREDICTED: probable zinc metallopeptidase EGY3, chloroplastic isoform X1 [Nicotiana tabacum]	-	-	-	-	-	GO:0016787//hydrolase activity	-
ncbi_107821857	699	631	787	2578	2539	2865	17.56	17.38	18.73	53.15	65.84	71.45	17.89	63.48	1.82715	1.2129e-44	1.28511e-41	MPK3	PREDICTED: mitogen-activated protein kinase 3-like [Nicotiana tabacum]	Organismal Systems;Environmental Information Processing	Environmental adaptation;Signal transduction	ko04626//Plant-pathogen interaction;ko04016//MAPK signaling pathway - plant	K20536;K20536	GO:0043231//intracellular membrane-bounded organelle	GO:0004702//receptor signaling protein serine/threonine kinase activity;GO:0032550//purine ribonucleoside binding	GO:0000187//activation of MAPK activity;GO:0006091//generation of precursor metabolites and energy;GO:0006605//protein targeting;GO:0009411//response to UV;GO:0009617//response to bacterium;GO:0009620//response to fungus;GO:0009696//salicylic acid metabolic process;GO:0009700//indole phytoalexin biosynthetic process;GO:0009755//hormone-mediated signaling pathway;GO:0009863//salicylic acid mediate…
ncbi_107808010	0	2	5	1677	1816	895	0	0.09	0.2	56.72	77.25	36.62	0.0966667	56.8633	9.20026	1.40948e-44	1.46227e-41	DREB1D	dehydration-responsive element-binding protein 1D-like [Nicotiana tabacum]	-	-	-	-	GO:0043231//intracellular membrane-bounded organelle	GO:0001071//nucleic acid binding transcription factor activity	GO:0010468//regulation of gene expression;GO:0034645//cellular macromolecule biosynthetic process
ncbi_107808445	4	2	7	385	314	353	0.3	0.17	0.5	23.86	24.48	26.47	0.323333	24.9367	6.2691	1.45016e-44	1.47378e-41	--	Avr9/Cf-9 rapidly elicited protein 65 [Solanum tuberosum]	-	-	-	-	-	-	-
ncbi_107799511	78	64	103	599	510	596	1.56	1.42	1.96	9.89	10.58	11.9	1.64667	10.79	2.71207	2.39365e-44	2.38398e-41	NCED3	9-cis-epoxycarotenoid dioxygenase NCED1, chloroplastic-like [Nicotiana tabacum]	Metabolism;Metabolism;Metabolism	Global and overview maps;Global and overview maps;Metabolism of terpenoids and polyketides	ko01100//Metabolic pathways;ko01110//Biosynthesis of secondary metabolites;ko00906//Carotenoid biosynthesis	K09840;K09840;K09840	-	-	GO:0044710//single-organism metabolic process
ncbi_107793358	478	418	689	3594	4186	4510	15.78	15.13	21.54	97.34	142.6	147.75	17.4833	129.23	2.88589	5.62992e-44	5.49723e-41	HIPP06	PREDICTED: heavy metal-associated isoprenylated plant protein 3-like [Nicotiana tomentosiformis]	-	-	-	-	-	-	-
ncbi_107800943	12	2	3	928	817	559	0.49	0.09	0.12	31.14	34.48	22.69	0.233333	29.4367	6.97908	3.25056e-43	3.11291e-40	EXO	PREDICTED: protein EXORDIUM-like [Nicotiana sylvestris]	-	-	-	-	-	-	-
ncbi_107832331	39	69	37	3040	1788	1403	1.04	2.01	0.93	66.22	48.98	36.97	1.32667	50.7233	5.25677	7.4927e-43	7.04003e-40	At3g55350	salt responsive protein 2 [Solanum lycopersicum]	-	-	-	-	-	-	-
ncbi_107823860	322	385	343	2899	3292	2632	8.67	11.36	8.74	64.01	91.43	70.3	9.59	75.2467	2.97202	9.37846e-43	8.64868e-40	HSPRO2	PREDICTED: nematode resistance protein-like HSPRO2 [Nicotiana tabacum]	-	-	-	-	-	-	-
ncbi_107814048	476	514	521	2250	1905	2067	14.3	16.95	14.84	55.5	59.11	61.68	15.3633	58.7633	1.93542	1.20679e-42	1.09265e-39	2MMP	PREDICTED: metalloendoproteinase 2-MMP-like [Nicotiana tabacum]	-	-	-	-	-	GO:0046914//transition metal ion binding;GO:0070011//peptidase activity, acting on L-amino acid peptides	GO:0019538//protein metabolic process
ncbi_107761653	286	430	405	3020	2803	3616	13.01	21.45	17.45	112.74	131.61	163.29	17.3033	135.88	2.97321	1.52145e-42	1.35295e-39	ZAT6	zinc finger protein ZAT10-like [Nicotiana tabacum]	-	-	-	-	-	-	-
ncbi_107828869	119	171	155	1161	988	1155	4.57	7.2	5.64	36.6	39.17	44.04	5.80333	39.9367	2.78276	1.81971e-42	1.58979e-39	CAF1-9	PREDICTED: probable CCR4-associated factor 1 homolog 9 [Nicotiana tabacum]	Genetic Information Processing	Folding, sorting and degradation	ko03018//RNA degradation	K12581	GO:0043231//intracellular membrane-bounded organelle	GO:0003824//catalytic activity	-
ncbi_107764673	1742	1132	1578	138	101	154	69.85	49.78	59.91	4.54	4.18	6.13	59.8467	4.95	-3.59577	2.78084e-42	2.38759e-39	EBF2	PREDICTED: EIN3-binding F-box protein 2-like, partial [Nicotiana tabacum]	Environmental Information Processing;Environmental Information Processing	Signal transduction;Signal transduction	ko04075//Plant hormone signal transduction;ko04016//MAPK signaling pathway - plant	K14515;K14515	-	-	GO:0007568//aging;GO:0009725//response to hormone
ncbi_107816417	2735	2036	2843	424	315	365	231.16	188.69	227.56	29.4	27.48	30.62	215.803	29.1667	-2.88732	3.47387e-42	2.93206e-39	COX5B-2	PREDICTED: cytochrome c oxidase subunit 5b-1, mitochondrial-like isoform X2 [Nicotiana tomentosiformis]	Metabolism;Metabolism	Global and overview maps;Energy metabolism	ko01100//Metabolic pathways;ko00190//Oxidative phosphorylation	K02265;K02265	-	-	-
ncbi_107785604	29	53	25	2996	2578	1270	1.58	3.16	1.27	133.47	144.42	68.44	2.00333	115.443	5.84864	3.95136e-42	3.2795e-39	PP2B1	PREDICTED: F-box protein PP2-B11-like [Nicotiana tabacum]	-	-	-	-	-	-	-
ncbi_107830214	911	793	818	4027	3541	3586	21.43	20.44	18.22	77.69	85.91	83.69	20.03	82.43	2.04101	4.74614e-42	3.87456e-39	CCD1	carotenoid 9,10(9',10')-cleavage dioxygenase 1-like [Nicotiana tabacum]	-	-	-	-	-	-	-
ncbi_107807427	568	438	658	54	43	46	49.89	42.18	54.74	3.89	3.9	4.01	48.9367	3.93333	-3.63709	8.16038e-42	6.55437e-39	MORF3	PREDICTED: multiple organellar RNA editing factor 3, mitochondrial-like [Nicotiana tomentosiformis]	-	-	-	-	-	-	-
ncbi_107769015	68	63	83	449	445	471	1.17	1.18	1.36	6.37	7.93	8.08	1.23667	7.46	2.59272	1.22777e-41	9.70481e-39	NPK1	PREDICTED: mitogen-activated protein kinase kinase kinase NPK1-like [Nicotiana tabacum]	Environmental Information Processing	Signal transduction	ko04016//MAPK signaling pathway - plant	K20606	-	GO:0004672//protein kinase activity;GO:0016491//oxidoreductase activity	GO:0006796//phosphate-containing compound metabolic process
ncbi_107813934	14	32	12	948	999	741	0.66	1.65	0.53	36.52	48.41	34.53	0.946667	39.82	5.39449	1.25932e-41	9.79872e-39	XTH23	PREDICTED: probable xyloglucan endotransglucosylase/hydrolase protein 23 [Nicotiana tomentosiformis]	-	-	-	-	GO:0005576//extracellular region;GO:0030312//external encapsulating structure	GO:0016758//transferase activity, transferring hexosyl groups;GO:0016787//hydrolase activity	GO:0044042//glucan metabolic process;GO:0045229//external encapsulating structure organization
ncbi_107788419	44	46	58	376	388	402	0.84	0.96	1.05	5.88	7.64	7.61	0.95	7.04333	2.89026	6.18843e-41	4.7411e-38	At3g28850	PREDICTED: uncharacterized protein At3g28850-like [Nicotiana tomentosiformis]	-	-	-	-	-	-	-
ncbi_107819218	1375	1325	1366	4780	4149	4847	40.85	43.16	38.42	116.51	127.2	142.91	40.81	128.873	1.65896	6.4939e-41	4.89975e-38	PSRP1	PREDICTED: ribosome-binding factor PSRP1, chloroplastic [Nicotiana tomentosiformis]	-	-	-	-	GO:0009532//plastid stroma;GO:0031976//plastid thylakoid	-	GO:0008152//metabolic process
ncbi_107794639	1407	1396	1624	273	254	313	27.4	29.72	29.83	4.34	5.08	6.04	28.9833	5.15333	-2.49165	2.85338e-40	2.12078e-37	ERS1	probable ethylene response sensor 1 [Nicotiana tabacum]	Environmental Information Processing;Environmental Information Processing	Signal transduction;Signal transduction	ko04075//Plant hormone signal transduction;ko04016//MAPK signaling pathway - plant	K14509;K14509	GO:0031090//organelle membrane;GO:0031224//intrinsic component of membrane;GO:0043231//intracellular membrane-bounded organelle	GO:0004672//protein kinase activity;GO:0032550//purine ribonucleoside binding;GO:0043169//cation binding;GO:0060089//molecular transducer activity;GO:0072328//alkene binding	GO:0006468//protein phosphorylation;GO:0010104//regulation of ethylene-activated signaling pathway
ncbi_107760194	614	231	578	14203	21232	12761	25.6	10.56	22.82	485.92	913.59	528.1	19.66	642.537	5.03044	2.95033e-40	2.16059e-37	--	PREDICTED: stress protein DDR48-like [Nicotiana sylvestris]	-	-	-	-	-	-	-
ncbi_107761818	23	52	57	2460	1536	1136	0.61	1.52	1.44	53.8	42.25	30.05	1.19	42.0333	5.1425	4.3686e-40	3.15286e-37	At3g55350	salt responsive protein 2 [Solanum lycopersicum]	-	-	-	-	-	-	-
ncbi_107793436	3	4	4	368	325	292	0.08	0.12	0.1	8.01	8.89	7.69	0.1	8.19667	6.35697	8.45335e-40	6.01372e-37	--	Avr9/Cf-9 rapidly elicited protein 137 [Nicotiana tabacum]	-	-	-	-	-	-	-
ncbi_107830097	22	32	40	694	925	555	0.49	0.77	0.86	12.71	21.33	12.31	0.706667	15.45	4.45043	1.68026e-39	1.1785e-36	CYP707A1	PREDICTED: abscisic acid 8'-hydroxylase 1-like [Nicotiana tomentosiformis]	Metabolism	Metabolism of terpenoids and polyketides	ko00906//Carotenoid biosynthesis	K09843	-	-	-
ncbi_107799559	391	485	384	4288	5514	4018	10.34	14.06	9.62	93.03	150.46	105.45	11.34	116.313	3.35852	2.1004e-39	1.45272e-36	HSPRO2	PREDICTED: nematode resistance protein-like HSPRO2 [Nicotiana tomentosiformis]	-	-	-	-	-	-	-
ncbi_107766502	449	143	392	11498	7447	9215	10.62	3.7	8.77	222.95	181.61	216.13	7.69667	206.897	4.74853	2.45394e-39	1.67399e-36	INPS1	PREDICTED: inositol-3-phosphate synthase [Nicotiana tomentosiformis]	Metabolism;Metabolism	Global and overview maps;Carbohydrate metabolism	ko01100//Metabolic pathways;ko00562//Inositol phosphate metabolism	K01858;K01858	-	-	-
ncbi_107761867	100	112	117	1125	874	747	2.36	2.89	2.61	21.73	21.22	17.45	2.62	20.1333	2.94195	2.6387e-39	1.7757e-36	At5g57670	PREDICTED: probable receptor-like serine/threonine-protein kinase At5g57670 isoform X1 [Nicotiana sylvestris]	-	-	-	-	-	-	-
ncbi_107825436	5	14	16	318	306	304	0.47	1.49	1.42	24.42	29.54	28.23	1.12667	27.3967	4.60387	3.73319e-39	2.47874e-36	XTH25	PREDICTED: probable xyloglucan endotransglucosylase/hydrolase protein 25, partial [Nicotiana tabacum]	-	-	-	-	GO:0005576//extracellular region;GO:0030312//external encapsulating structure	GO:0016758//transferase activity, transferring hexosyl groups;GO:0016787//hydrolase activity	GO:0044042//glucan metabolic process;GO:0045229//external encapsulating structure organization
ncbi_107796412	2225	1084	1827	79	85	103	52.14	27.85	40.54	1.52	2.06	2.4	40.1767	1.99333	-4.3331	4.59331e-39	3.00971e-36	CYP76B6	PREDICTED: geraniol 8-hydroxylase-like [Nicotiana tabacum]	-	-	-	-	-	-	-
ncbi_107765823	213	222	275	2445	2225	1578	4.79	5.47	5.85	45.09	51.61	35.2	5.37	43.9667	3.03342	6.04326e-39	3.90834e-36	LPR2	PREDICTED: multicopper oxidase LPR1-like [Nicotiana tabacum]	-	-	-	-	-	GO:0003824//catalytic activity	GO:0044710//single-organism metabolic process
ncbi_107771681	1715	832	1901	29632	39622	24154	64.56	34.34	67.77	915.31	1539.37	902.56	55.5567	1119.08	4.33221	8.19731e-39	5.23346e-36	--	PREDICTED: stress protein DDR48-like [Nicotiana tabacum]	-	-	-	-	-	-	-
MSTRG.46242	8	5	11	6004	5513	727	0.49	0.34	0.64	302.07	348.86	44.25	0.49	231.727	8.88543	1.90341e-38	1.19982e-35	--	PREDICTED: stress-induced protein KIN1-like [Nicotiana tomentosiformis]	-	-	-	-	-	-	-
ncbi_107812344	12	16	17	246	211	291	0.85	1.27	1.17	14.63	15.8	21	1.09667	17.1433	3.96645	1.93573e-38	1.20495e-35	KRP1	PREDICTED: calcium-binding protein PBP1-like [Nicotiana tabacum]	-	-	-	-	-	-	-
ncbi_107795036	329	299	379	1231	1196	1406	8.46	8.41	9.22	25.96	31.72	35.87	8.69667	31.1833	1.84224	2.14464e-38	1.31851e-35	RDUF1	PREDICTED: E3 ubiquitin-protein ligase RING1 [Nicotiana sylvestris]	-	-	-	-	-	-	-
ncbi_107780101	293	298	314	2387	1877	1609	6.11	6.81	6.19	40.82	40.38	33.3	6.37	38.1667	2.58295	3.10875e-38	1.87066e-35	KCS11	PREDICTED: 3-ketoacyl-CoA synthase 11-like [Nicotiana sylvestris]	Metabolism;Metabolism;Organismal Systems;Metabolism	Global and overview maps;Global and overview maps;Environmental adaptation;Lipid metabolism	ko01100//Metabolic pathways;ko01110//Biosynthesis of secondary metabolites;ko04626//Plant-pathogen interaction;ko00062//Fatty acid elongation	K15397;K15397;K15397;K15397	-	-	-
ncbi_107789694	42	30	34	595	419	382	0.93	0.73	0.71	10.79	9.55	8.38	0.79	9.57333	3.5991	3.1179e-38	1.87066e-35	IQM5	PREDICTED: IQ domain-containing protein IQM1-like [Nicotiana tabacum]	-	-	-	-	-	-	-
ncbi_107774509	47	51	64	597	994	1099	1.8	2.14	2.32	18.76	39.3	41.8	2.08667	33.2867	3.99567	4.46823e-38	2.64891e-35	ERF5	PREDICTED: ethylene-responsive transcription factor 5-like [Nicotiana tabacum]	-	-	-	-	-	-	-
ncbi_107775685	3	1	0	1462	1611	981	0.12	0.05	0	49.93	69.21	40.51	0.0566667	53.2167	9.87516	9.78386e-38	5.73196e-35	DREB1B	PREDICTED: dehydration-responsive element-binding protein 1B-like [Nicotiana tomentosiformis]	-	-	-	-	GO:0043231//intracellular membrane-bounded organelle	GO:0001071//nucleic acid binding transcription factor activity	GO:0010468//regulation of gene expression;GO:0034645//cellular macromolecule biosynthetic process
ncbi_107769990	41	72	85	808	666	969	1.4	2.7	2.75	22.67	23.5	32.88	2.28333	26.35	3.52859	2.89032e-37	1.67363e-34	ERF5	PREDICTED: ethylene-responsive transcription factor 5-like [Nicotiana tomentosiformis]	-	-	-	-	-	-	-
ncbi_107788472	346	256	406	3745	2943	2282	5.13	4.15	5.7	45.54	45.01	33.57	4.99333	41.3733	3.05063	3.36385e-37	1.92544e-34	PAA2	PREDICTED: copper-transporting ATPase PAA2, chloroplastic-like [Nicotiana tabacum]	-	-	-	-	-	-	-
ncbi_107782292	18	39	17	676	654	592	0.84	1.97	0.77	25.81	31.4	27.37	1.19333	28.1933	4.56229	4.97772e-37	2.81683e-34	XTH23	PREDICTED: xyloglucan endotransglucosylase/hydrolase protein 24-like [Nicotiana tabacum]	-	-	-	-	GO:0005576//extracellular region;GO:0030312//external encapsulating structure	GO:0016758//transferase activity, transferring hexosyl groups;GO:0016787//hydrolase activity	GO:0044042//glucan metabolic process;GO:0045229//external encapsulating structure organization
ncbi_107763594	545	568	522	4863	3237	3241	17.72	20.25	16.07	129.72	108.59	104.57	18.0133	114.293	2.6656	6.40454e-37	3.54654e-34	PUMP5	PREDICTED: mitochondrial uncoupling protein 5-like [Nicotiana tomentosiformis]	-	-	-	-	GO:0019866//organelle inner membrane;GO:0031224//intrinsic component of membrane;GO:0043231//intracellular membrane-bounded organelle	GO:0022857//transmembrane transporter activity	GO:0006818//hydrogen transport;GO:0010243//response to organonitrogen compound;GO:0046942//carboxylic acid transport;GO:1902582//single-organism intracellular transport
ncbi_107810552	182	209	191	970	994	1087	3.5	4.42	3.49	15.32	19.75	20.77	3.80333	18.6133	2.291	6.40967e-37	3.54654e-34	SCL13	PREDICTED: scarecrow-like protein 13 [Nicotiana tomentosiformis]	-	-	-	-	-	-	GO:0010468//regulation of gene expression
ncbi_107766920	823	674	1280	45	16	25	24.91	22.37	36.68	1.12	0.5	0.75	27.9867	0.79	-5.14674	6.49324e-37	3.5533e-34	OPR1	PREDICTED: 12-oxophytodienoate reductase 1-like isoform X1 [Nicotiana tomentosiformis]	Metabolism;Metabolism;Metabolism	Global and overview maps;Global and overview maps;Lipid metabolism	ko01100//Metabolic pathways;ko01110//Biosynthesis of secondary metabolites;ko00592//alpha-Linolenic acid metabolism	K05894;K05894;K05894	-	-	-
ncbi_107827644	20	27	12	389	343	372	0.41	0.6	0.23	6.54	7.25	7.56	0.413333	7.11667	4.10582	8.88095e-37	4.80711e-34	NCED1	9-cis-epoxycarotenoid dioxygenase NCED1, chloroplastic-like [Nicotiana tabacum]	Metabolism;Metabolism;Metabolism	Global and overview maps;Global and overview maps;Metabolism of terpenoids and polyketides	ko01100//Metabolic pathways;ko01110//Biosynthesis of secondary metabolites;ko00906//Carotenoid biosynthesis	K09840;K09840;K09840	-	-	GO:0044710//single-organism metabolic process
ncbi_107809120	353	293	366	1446	1608	1877	9.89	8.98	9.73	32.85	45.97	51.55	9.53333	43.4567	2.18852	1.31939e-36	7.06486e-34	RSZ21A	PREDICTED: serine/arginine-rich splicing factor RSZ21A-like isoform X1 [Nicotiana tabacum]	Genetic Information Processing	Transcription	ko03040//Spliceosome	K12896	-	-	-
ncbi_107806142	94	123	97	794	630	754	2.12	3.04	2.07	14.7	14.66	16.83	2.41	15.3967	2.67551	1.54255e-36	8.17193e-34	RVE1	PREDICTED: protein REVEILLE 1-like isoform X1 [Nicotiana tabacum]	-	-	-	-	-	-	-
ncbi_107776453	87	70	88	601	464	463	2.38	2.1	2.28	13.47	13.08	12.55	2.25333	13.0333	2.53207	5.14362e-36	2.69623e-33	PTO1242	PREDICTED: glutamate formimidoyltransferase-like [Nicotiana tabacum]	-	-	-	-	-	GO:0003824//catalytic activity	-
ncbi_107806932	272	294	213	2401	1820	1886	5.43	6.43	4.02	39.5	37.54	37.41	5.29333	38.15	2.84943	5.8795e-36	3.04987e-33	APRR5	PREDICTED: two-component response regulator-like APRR5 isoform X1 [Nicotiana tabacum]	Organismal Systems	Environmental adaptation	ko04712//Circadian rhythm - plant	K12130	-	-	-
ncbi_107819619	729	914	902	3849	3919	4672	30.59	42.05	35.84	132.51	169.69	194.56	36.16	165.587	2.19512	3.31114e-35	1.69988e-32	COR413PM2	PREDICTED: cold-regulated 413 plasma membrane protein 1 [Nicotiana tomentosiformis]	-	-	-	-	-	-	-
ncbi_107805112	255	330	423	2098	2220	2874	6.18	8.78	9.72	41.75	55.57	69.19	8.22667	55.5033	2.75419	4.03314e-35	2.04941e-32	IQM4	PREDICTED: IQ domain-containing protein IQM1-like [Nicotiana tabacum]	-	-	-	-	-	-	-
ncbi_107830355	76	57	77	1278	890	644	4.55	3.74	4.36	62.74	54.95	38.24	4.21667	51.9767	3.62369	4.72474e-35	2.37659e-32	SAP1	PREDICTED: zinc finger A20 and AN1 domain-containing stress-associated protein 1-like [Nicotiana tabacum]	-	-	-	-	-	-	-
MSTRG.19932	445	775	473	2	4	6	15.31	29.25	15.42	0.06	0.14	0.2	19.9933	0.133333	-7.22834	5.78703e-35	2.88183e-32	--	PREDICTED: uncharacterized protein LOC109235901 [Nicotiana attenuata]	-	-	-	-	-	-	-
ncbi_107780047	204	196	212	922	879	1211	7.63	8.04	7.51	28.3	33.93	44.96	7.72667	35.73	2.20922	6.10601e-35	3.01057e-32	WRKY11	probable WRKY transcription factor 17 [Nicotiana tabacum]	-	-	-	-	-	-	-
ncbi_107806763	2964	1910	2801	373	302	303	263.33	186.06	235.66	27.19	27.69	26.72	228.35	27.2	-3.06957	7.99555e-35	3.90356e-32	COX5B-2	PREDICTED: cytochrome c oxidase subunit 5b-2, mitochondrial-like [Nicotiana sylvestris]	Metabolism;Metabolism	Global and overview maps;Energy metabolism	ko01100//Metabolic pathways;ko00190//Oxidative phosphorylation	K02265;K02265	-	-	-
ncbi_107814800	2017	1804	2473	8828	10917	11471	117.39	115.12	136.3	421.56	655.68	662.62	122.937	579.953	2.23802	1.87338e-34	9.05734e-32	LE16	PREDICTED: non-specific lipid-transfer protein 2 [Nicotiana sylvestris]	-	-	-	-	-	-	-
ncbi_107775050	4	8	5	499	347	244	0.09	0.2	0.11	9.28	8.12	5.49	0.133333	7.63	5.83857	2.02818e-34	9.71147e-32	IQM5	PREDICTED: IQ domain-containing protein IQM1-like [Nicotiana tabacum]	-	-	-	-	-	-	-
ncbi_107817468	476	423	747	3226	3195	3236	11.44	11.08	16.88	62.99	78.54	76.51	13.1333	72.68	2.46833	2.45257e-34	1.16317e-31	CCD1	PREDICTED: carotenoid 9,10(9',10')-cleavage dioxygenase 1-like isoform X1 [Nicotiana tabacum]	-	-	-	-	-	-	-
ncbi_107787373	366	282	258	4153	4111	2553	5.68	4.81	3.79	52.77	65.69	39.23	4.76	52.5633	3.46502	2.89226e-34	1.35876e-31	ERD4	PREDICTED: CSC1-like protein ERD4 isoform X1 [Nicotiana tabacum]	-	-	-	-	-	-	-
ncbi_107809027	140	126	145	1308	1094	814	6.42	6.33	6.31	49.29	51.87	37.11	6.35333	46.09	2.85887	3.19925e-34	1.48894e-31	ndhM	PREDICTED: NAD(P)H-quinone oxidoreductase subunit M, chloroplastic [Nicotiana tomentosiformis]	-	-	-	-	GO:0044434//chloroplast part	GO:0016651//oxidoreductase activity, acting on NAD(P)H;GO:0048037//cofactor binding	GO:0044710//single-organism metabolic process;GO:0051234//establishment of localization
ncbi_107806520	2362	1841	2397	470	440	477	57.65	47.7	52.93	9.04	10.9	11.35	52.76	10.43	-2.33871	4.36277e-34	2.01164e-31	GH3.5	PREDICTED: jasmonic acid-amido synthetase JAR1-like isoform X1 [Nicotiana tabacum]	Environmental Information Processing	Signal transduction	ko04075//Plant hormone signal transduction	K14506	-	-	-
ncbi_107786116	14	14	10	423	368	240	0.53	0.59	0.36	13.25	14.51	9.09	0.493333	12.2833	4.638	4.75644e-34	2.17304e-31	XTH16	PREDICTED: probable xyloglucan endotransglucosylase/hydrolase protein 16 [Nicotiana tabacum]	-	-	-	-	GO:0005576//extracellular region;GO:0030312//external encapsulating structure	GO:0016758//transferase activity, transferring hexosyl groups;GO:0016787//hydrolase activity	GO:0044042//glucan metabolic process;GO:0045229//external encapsulating structure organization
ncbi_107762675	509	411	736	2963	2979	3320	12.04	10.66	16.47	57.47	72.7	77.9	13.0567	69.3567	2.40925	5.04975e-34	2.28607e-31	IQM4	PREDICTED: IQ domain-containing protein IQM1-like [Nicotiana tabacum]	-	-	-	-	-	-	-
ncbi_107778431	10	11	23	401	260	544	0.26	0.31	0.56	8.44	6.89	13.86	0.376667	9.73	4.69108	5.57744e-34	2.50221e-31	ACS1	PREDICTED: 1-aminocyclopropane-1-carboxylate synthase-like [Nicotiana tomentosiformis]	Metabolism;Metabolism;Environmental Information Processing;Metabolism	Global and overview maps;Global and overview maps;Signal transduction;Amino acid metabolism	ko01100//Metabolic pathways;ko01110//Biosynthesis of secondary metabolites;ko04016//MAPK signaling pathway - plant;ko00270//Cysteine and methionine metabolism	K20772;K20772;K20772;K20772	-	GO:0016846//carbon-sulfur lyase activity;GO:0043168//anion binding	GO:0018871//1-aminocyclopropane-1-carboxylate metabolic process
ncbi_107766553	123	107	70	1201	894	1052	2.13	2.03	1.15	17.03	15.95	18.04	1.77	17.0067	3.26428	6.10611e-34	2.71493e-31	wdr44	PREDICTED: WD repeat-containing protein 44-like [Nicotiana tabacum]	-	-	-	-	-	-	-
MSTRG.42440	403	419	524	7	13	24	6.29	7.17	7.75	0.09	0.21	0.37	7.07	0.223333	-4.98444	6.31099e-34	2.78119e-31	MAIL3	PREDICTED: serine/threonine-protein phosphatase 7 long form homolog [Nicotiana attenuata]	-	-	-	-	-	-	-
ncbi_107767049	554	479	582	1742	1770	1919	10.68	10.13	10.62	27.54	35.19	36.69	10.4767	33.14	1.66139	6.57027e-34	2.87005e-31	MYC2	transcription factor MYC2-like [Nicotiana tabacum]	Environmental Information Processing;Environmental Information Processing	Signal transduction;Signal transduction	ko04075//Plant hormone signal transduction;ko04016//MAPK signaling pathway - plant	K13422;K13422	-	-	-
ncbi_107759587	34	29	29	489	700	412	2.18	2.04	1.76	25.75	46.36	26.24	1.99333	32.7833	4.03971	8.36801e-34	3.62357e-31	ATJ11	PREDICTED: chaperone protein dnaJ 11, chloroplastic-like [Nicotiana tomentosiformis]	-	-	-	-	-	-	-
ncbi_107814625	5	11	13	369	293	227	0.18	0.41	0.42	10.33	10.35	7.67	0.336667	9.45	4.81092	1.05549e-33	4.53115e-31	UVR8	PREDICTED: ultraviolet-B receptor UVR8-like isoform X1 [Nicotiana tabacum]	-	-	-	-	-	-	-
ncbi_107801750	141	155	125	1153	890	852	2.59	3.11	2.17	17.35	16.77	15.49	2.62333	16.5367	2.6562	1.11463e-33	4.74415e-31	LNK1	PREDICTED: protein LNK1-like isoform X1 [Nicotiana tabacum]	-	-	-	-	-	-	-
ncbi_107795105	340	390	344	2733	2762	2054	6.77	8.52	6.48	44.67	56.77	40.6	7.25667	47.3467	2.70588	1.33362e-33	5.62809e-31	COBL7	PREDICTED: COBRA-like protein 7 [Nicotiana tabacum]	-	-	-	-	-	-	-
ncbi_107768675	1274	1760	2011	186	174	223	109.05	165.19	163.02	13.06	15.37	18.95	145.753	15.7933	-3.20614	2.29153e-33	9.58937e-31	CCH	PREDICTED: copper transport protein ATX1 isoform X1 [Nicotiana sylvestris]	-	-	-	-	-	-	-
ncbi_107762531	2483	2112	2758	7105	6956	7624	30.03	28	31.58	70.5	86.81	91.5	29.87	82.9367	1.47331	2.40458e-33	9.97859e-31	PHOT1	PREDICTED: phototropin-1-like [Nicotiana tabacum]	-	-	-	-	-	-	-
MSTRG.24862	475	722	649	14	22	7	34.14	56.93	44.22	0.82	1.66	0.49	45.0967	0.99	-5.50945	2.81192e-33	1.15726e-30	--	PREDICTED: uncharacterized protein LOC107825454 [Nicotiana tabacum]	-	-	-	-	-	-	-
ncbi_107800107	692	974	958	4624	4146	4596	30.06	46.39	39.4	164.8	185.84	198.11	38.6167	182.917	2.24389	3.17399e-33	1.29556e-30	--	PREDICTED: remorin-like [Nicotiana tomentosiformis]	-	-	-	-	-	-	-
ncbi_107763684	3675	2836	3981	12872	13820	16005	248.07	209.87	254.44	712.86	962.59	1072.15	237.46	915.867	1.94745	3.24381e-33	1.3133e-30	ASR2	PREDICTED: abscisic stress-ripening protein 2 [Nicotiana tomentosiformis]	-	-	-	-	-	-	-
ncbi_107794892	1440	1400	1394	4891	4589	4704	34.26	36.51	31.41	95.46	112.65	111.05	34.06	106.387	1.64317	3.46153e-33	1.39014e-30	G6PD	PREDICTED: glucose-6-phosphate 1-dehydrogenase, chloroplastic [Nicotiana sylvestris]	Metabolism;Metabolism;Metabolism;Metabolism;Metabolism	Global and overview maps;Global and overview maps;Global and overview maps;Metabolism of other amino acids;Carbohydrate metabolism	ko01100//Metabolic pathways;ko01110//Biosynthesis of secondary metabolites;ko01200//Carbon metabolism;ko00480//Glutathione metabolism;ko00030//Pentose phosphate pathway	K00036;K00036;K00036;K00036;K00036	-	GO:0000166//nucleotide binding;GO:0003824//catalytic activity	GO:0019318//hexose metabolic process
ncbi_107791072	9318	12622	10493	1329	741	1036	358.27	532.13	382.07	41.93	29.4	39.54	424.157	36.9567	-3.52069	4.54643e-33	1.81123e-30	BURP3	PREDICTED: BURP domain-containing protein 3-like isoform X1 [Nicotiana tomentosiformis]	-	-	-	-	-	-	-
ncbi_107797150	544	693	1407	13	18	28	19.36	27.04	47.42	0.38	0.66	0.99	31.2733	0.676667	-5.53034	6.42943e-33	2.54105e-30	PA1024	PREDICTED: nitronate monooxygenase-like [Nicotiana tabacum]	-	-	-	-	GO:0044444//cytoplasmic part	GO:0016703//oxidoreductase activity, acting on single donors with incorporation of molecular oxygen, incorporation of one atom of oxygen (internal monooxygenases or internal mixed function oxidases)	GO:0009072//aromatic amino acid family metabolic process
ncbi_107821565	3340	3855	4438	87	81	227	61.58	77.92	77.48	1.32	1.54	4.15	72.3267	2.33667	-4.952	6.66192e-33	2.61221e-30	YSL2	PREDICTED: metal-nicotianamine transporter YSL2-like isoform X1 [Nicotiana tabacum]	-	-	-	-	-	-	-
ncbi_107819439	258	337	228	2245	2364	2129	5.21	7.46	4.35	37.2	49.27	42.67	5.67333	43.0467	2.92363	8.15228e-33	3.17162e-30	--	PREDICTED: uncharacterized protein LOC107819439 [Nicotiana tabacum]	-	-	-	-	-	-	-
ncbi_107799655	260	278	284	1232	1336	1735	5.07	5.95	5.25	19.72	26.91	33.61	5.42333	26.7467	2.30211	9.18135e-33	3.52473e-30	EXO70H1	PREDICTED: exocyst complex component EXO70A1-like [Nicotiana tabacum]	-	-	-	-	-	-	-
ncbi_107783393	1202	937	1051	4199	4559	4935	39.32	33.6	32.57	112.71	153.9	160.24	35.1633	142.283	2.01662	9.20148e-33	3.52473e-30	PSRP1	PREDICTED: ribosome-binding factor PSRP1, chloroplastic-like [Nicotiana tabacum]	-	-	-	-	GO:0009532//plastid stroma;GO:0031976//plastid thylakoid	-	GO:0008152//metabolic process
ncbi_107799566	825	1032	999	3965	4018	4519	23.3	31.96	26.72	91.88	117.09	126.67	27.3267	111.88	2.03357	1.13552e-32	4.31654e-30	MPK3	PREDICTED: mitogen-activated protein kinase 3 [Nicotiana tabacum]	Organismal Systems;Environmental Information Processing	Environmental adaptation;Signal transduction	ko04626//Plant-pathogen interaction;ko04016//MAPK signaling pathway - plant	K20536;K20536	GO:0043231//intracellular membrane-bounded organelle	GO:0004702//receptor signaling protein serine/threonine kinase activity;GO:0032550//purine ribonucleoside binding	GO:0000187//activation of MAPK activity;GO:0006091//generation of precursor metabolites and energy;GO:0006605//protein targeting;GO:0009411//response to UV;GO:0009617//response to bacterium;GO:0009620//response to fungus;GO:0009696//salicylic acid metabolic process;GO:0009700//indole phytoalexin biosynthetic process;GO:0009755//hormone-mediated signaling pathway;GO:0009863//salicylic acid mediate…
ncbi_107765492	80	75	123	859	559	640	1.71	1.82	2.41	13.71	11.64	12.55	1.98	12.6333	2.67366	1.43551e-32	5.41558e-30	At5g02620	PREDICTED: ankyrin repeat-containing protein At5g02620-like isoform X1 [Nicotiana tabacum]	-	-	-	-	-	-	-
ncbi_107785603	3	10	3	853	755	329	0.18	0.59	0.14	36.5	40.66	17.02	0.303333	31.3933	6.69341	2.20788e-32	8.26678e-30	PP2B10	PREDICTED: F-box protein PP2-B11-like [Nicotiana tabacum]	-	-	-	-	-	-	-
ncbi_107792415	681	420	852	4527	4330	4295	16.23	10.99	19.24	88.8	106.89	102.13	15.4867	99.2733	2.68038	3.21299e-32	1.19403e-29	SHM1	PREDICTED: serine hydroxymethyltransferase, mitochondrial isoform X1 [Nicotiana tabacum]	Metabolism;Metabolism;Metabolism;Metabolism;Metabolism;Metabolism;Metabolism;Metabolism	Global and overview maps;Global and overview maps;Global and overview maps;Global and overview maps;Carbohydrate metabolism;Amino acid metabolism;Metabolism of other amino acids;Metabolism of cofactors and vitamins	ko01100//Metabolic pathways;ko01110//Biosynthesis of secondary metabolites;ko01200//Carbon metabolism;ko01230//Biosynthesis of amino acids;ko00630//Glyoxylate and dicarboxylate metabolism;ko00260//Glycine, serine and threonine metabolism;ko00460//Cyanoamino acid metabolism;ko00670//One carbon pool by folate	K00600;K00600;K00600;K00600;K00600;K00600;K00600;K00600	-	-	-
ncbi_107776785	5	2	4	643	545	246	0.17	0.07	0.13	17.73	18.9	8.2	0.123333	14.9433	6.9208	5.55042e-32	2.04741e-29	RE1	PREDICTED: uncharacterized mitochondrial protein AtMg00300-like [Nicotiana tabacum]	-	-	-	-	-	-	-
ncbi_107792919	5	11	16	296	237	214	0.2	0.49	0.62	9.94	10.01	8.69	0.436667	9.54667	4.45039	1.29557e-31	4.74388e-29	DMP3	PREDICTED: uncharacterized protein LOC107792919 [Nicotiana tabacum]	-	-	-	-	-	-	-
ncbi_107815530	544	522	510	2163	1844	1860	28.41	29.9	25.21	92.72	99.41	96.46	27.84	96.1967	1.78883	1.4362e-31	5.22045e-29	IAA14	PREDICTED: auxin-responsive protein IAA14-like [Nicotiana tabacum]	Environmental Information Processing	Signal transduction	ko04075//Plant hormone signal transduction	K14484	-	-	-
ncbi_107814866	57	75	77	688	805	542	3.49	5.03	4.46	34.52	50.81	32.9	4.32667	39.41	3.18723	1.59379e-31	5.75128e-29	--	Avr9/Cf-9 rapidly elicited protein 194 [Nicotiana tabacum]	-	-	-	-	-	-	-
ncbi_107778203	459	592	498	31	38	48	18.87	26.66	19.37	1.04	1.63	1.96	21.6333	1.54333	-3.80913	1.79105e-31	6.41659e-29	LFG5	PREDICTED: BI1-like protein [Nicotiana tomentosiformis]	-	-	-	-	-	-	-
ncbi_107815978	2047	2134	2503	475	440	562	25.49	30.06	29.68	5.08	5.94	7.19	28.41	6.07	-2.22663	1.98886e-31	7.07439e-29	N	PREDICTED: TMV resistance protein N-like isoform X1 [Nicotiana tabacum]	-	-	-	-	-	-	-
ncbi_107786050	62	49	53	948	664	475	1.85	1.6	1.5	23.23	20.46	14.07	1.65	19.2533	3.54457	2.20844e-31	7.79969e-29	PER43	PREDICTED: peroxidase 43-like [Nicotiana tabacum]	Metabolism;Metabolism;Metabolism	Global and overview maps;Global and overview maps;Biosynthesis of other secondary metabolites	ko01100//Metabolic pathways;ko01110//Biosynthesis of secondary metabolites;ko00940//Phenylpropanoid biosynthesis	K00430;K00430;K00430	-	-	-
ncbi_107821865	50	46	28	514	375	553	1.28	1.31	0.68	10.87	9.99	14.16	1.09	11.6733	3.42082	2.29505e-31	8.04852e-29	IQM4	PREDICTED: IQ domain-containing protein IQM4-like [Nicotiana tomentosiformis]	-	-	-	-	-	-	-
ncbi_107813104	216	246	257	1118	924	926	8.21	10.25	9.25	34.87	36.25	34.94	9.23667	35.3533	1.9364	3.13481e-31	1.09166e-28	WRKY11	PREDICTED: probable WRKY transcription factor 11 [Nicotiana sylvestris]	-	-	-	-	-	-	-
ncbi_107778012	4	10	14	385	225	246	0.27	0.75	0.91	21.57	15.85	16.67	0.643333	18.03	4.80869	4.0882e-31	1.41378e-28	--	PREDICTED: uncharacterized protein LOC104242562 [Nicotiana sylvestris]	-	-	-	-	-	-	-
ncbi_107810152	87	106	185	1182	1716	1952	3.09	4.12	6.21	34.45	62.89	68.81	4.47333	55.3833	3.63003	4.35485e-31	1.49561e-28	ERF5	PREDICTED: ethylene-responsive transcription factor 5-like [Nicotiana sylvestris]	-	-	-	-	-	-	-
MSTRG.19149	266	626	676	10	6	8	2.13	5.54	5.41	0.06	0.05	0.06	4.36	0.0566667	-6.26568	5.15467e-31	1.75817e-28	--	PREDICTED: uncharacterized protein LOC109210600 [Nicotiana attenuata]	-	-	-	-	-	-	-
ncbi_107816339	294	504	454	1	5	3	9.99	18.95	13.79	0.03	0.19	0.09	14.2433	0.103333	-7.10684	6.89905e-31	2.33713e-28	--	PREDICTED: uncharacterized protein LOC107816339 isoform X1 [Nicotiana tabacum]	-	-	-	-	-	-	-
ncbi_107786610	687	508	666	57	73	53	18.37	14.9	16.87	1.25	2.01	1.41	16.7133	1.55667	-3.42447	1.03288e-30	3.47535e-28	COL16	PREDICTED: zinc finger protein CONSTANS-LIKE 16-like [Nicotiana tabacum]	-	-	-	-	-	-	-
ncbi_107771388	65	83	52	714	978	1399	2.69	3.77	2.04	24.26	41.82	57.54	2.83333	41.2067	3.86231	1.15079e-30	3.84612e-28	--	PREDICTED: stem-specific protein TSJT1-like [Nicotiana tabacum]	-	-	-	-	-	-	-
ncbi_107804694	381	391	548	4584	3703	2553	5.03	5.66	6.85	49.61	50.4	33.42	5.84667	44.4767	2.92736	1.82445e-30	6.05693e-28	IGHMBP2	PREDICTED: DNA-binding protein SMUBP-2 [Nicotiana tomentosiformis]	-	-	-	-	GO:0009526//plastid envelope;GO:0009532//plastid stroma	GO:0003676//nucleic acid binding;GO:0017111//nucleoside-triphosphatase activity;GO:0032550//purine ribonucleoside binding	GO:0006787//porphyrin-containing compound catabolic process
ncbi_107800505	225	171	281	997	858	1002	2.86	2.38	3.38	10.4	11.26	12.65	2.87333	11.4367	1.99287	2.28937e-30	7.55008e-28	GLR2.8	PREDICTED: glutamate receptor 2.9-like [Nicotiana tabacum]	-	-	-	-	-	-	-
ncbi_107790787	40	51	42	309	329	398	1.94	2.72	1.93	12.32	16.5	19.2	2.19667	16.0067	2.86529	2.61815e-30	8.57755e-28	THT4	PREDICTED: tyramine N-feruloyltransferase 4/11-like [Nicotiana tabacum]	-	-	-	-	-	GO:0003824//catalytic activity	-
ncbi_107777227	84	129	167	1443	1361	1006	1.91	3.22	3.6	26.92	31.93	22.7	2.91	27.1833	3.22363	3.1881e-30	1.03765e-27	--	Harbinger transposase-derived nuclease [Cynara cardunculus var. scolymus] [Cynara cardunculus]	-	-	-	-	-	-	-
ncbi_107815210	235	191	307	13	12	12	6.12	5.45	7.57	0.28	0.32	0.31	6.38	0.303333	-4.39458	3.58701e-30	1.15991e-27	DMR6	PREDICTED: protein DOWNY MILDEW RESISTANCE 6 [Nicotiana tomentosiformis]	-	-	-	-	-	GO:0016705//oxidoreductase activity, acting on paired donors, with incorporation or reduction of molecular oxygen;GO:0043169//cation binding	GO:0006605//protein targeting;GO:0009617//response to bacterium;GO:0009620//response to fungus;GO:0009696//salicylic acid metabolic process;GO:0009755//hormone-mediated signaling pathway;GO:0009814//defense response, incompatible interaction;GO:0009863//salicylic acid mediated signaling pathway;GO:0010243//response to organonitrogen compound;GO:0033554//cellular response to stress;GO:0042743//hyd…
ncbi_107817810	200	167	172	1163	892	833	4.56	4.23	3.78	21.84	21.21	19.02	4.19	20.69	2.30391	3.9507e-30	1.26927e-27	--	PREDICTED: uncharacterized protein LOC104086782 isoform X4 [Nicotiana tomentosiformis]	-	-	-	-	-	-	-
ncbi_107797581	122	120	140	739	530	556	3.69	3.98	4.01	18.35	16.55	16.7	3.89333	17.2	2.14333	4.68757e-30	1.49636e-27	PUB27	PREDICTED: U-box domain-containing protein 27-like [Nicotiana tabacum]	-	-	-	-	-	-	-
MSTRG.32728	408	1384	758	10	7	13	4.23	15.74	7.44	0.09	0.08	0.13	9.13667	0.1	-6.5136	5.28908e-30	1.67762e-27	--	PREDICTED: uncharacterized protein LOC104248239 [Nicotiana sylvestris]	-	-	-	-	-	-	-
ncbi_107831784	20	26	31	239	213	214	0.66	0.94	0.96	6.44	7.22	6.97	0.853333	6.87667	3.01053	7.26756e-30	2.29057e-27	aifA	PREDICTED: apoptosis-inducing factor homolog B-like [Nicotiana sylvestris]	-	-	-	-	-	GO:0000166//nucleotide binding	GO:0044710//single-organism metabolic process
ncbi_107781516	70	38	81	1859	1763	777	1.62	0.97	1.78	35.38	42.19	17.89	1.45667	31.82	4.44919	7.7053e-30	2.41326e-27	--	PREDICTED: uncharacterized protein LOC104108953 [Nicotiana tomentosiformis]	-	-	-	-	-	-	-
ncbi_107776267	241	203	200	1068	1280	1578	7.6	7.02	5.97	27.62	41.64	49.37	6.86333	39.5433	2.52645	7.97967e-30	2.48357e-27	SCL13	PREDICTED: scarecrow-like protein 13, partial [Nicotiana tabacum]	-	-	-	-	-	-	GO:0010468//regulation of gene expression
ncbi_107768315	403	478	600	1999	1693	2035	15.28	19.87	21.54	62.14	66.19	76.52	18.8967	68.2833	1.8534	8.04853e-30	2.48945e-27	SRC2	PREDICTED: formin-like protein 18 [Nicotiana sylvestris]	-	-	-	-	-	-	-
ncbi_107815887	162	218	256	1363	1954	1693	3.69	5.44	5.52	25.43	45.87	38.23	4.88333	36.51	2.90235	8.58861e-30	2.64009e-27	EGY3	PREDICTED: probable zinc metallopeptidase EGY3, chloroplastic isoform X1 [Nicotiana tomentosiformis]	-	-	-	-	-	GO:0016787//hydrolase activity	-
ncbi_107764009	327	373	343	1415	1411	1399	13.83	17.28	13.72	49.07	61.54	58.68	14.9433	56.43	1.91696	1.02109e-29	3.11952e-27	LNK2	PREDICTED: protein LNK2-like [Nicotiana tabacum]	-	-	-	-	-	-	-
ncbi_107769742	904	831	2160	48	49	64	26.32	26.53	59.56	1.15	1.47	1.85	37.47	1.49	-4.65235	1.99131e-29	6.04655e-27	UGT74G1	PREDICTED: UDP-glycosyltransferase 74G1-like [Nicotiana tabacum]	-	-	-	-	-	-	-
ncbi_107801908	280	315	210	3830	2434	2180	5.44	6.66	3.82	60.68	48.4	41.49	5.30667	50.19	3.24152	2.8637e-29	8.64283e-27	APRR5	PREDICTED: two-component response regulator-like APRR3 isoform X1 [Nicotiana tabacum]	Organismal Systems	Environmental adaptation	ko04712//Circadian rhythm - plant	K12130	-	-	-
ncbi_107783407	12	12	10	198	151	261	0.28	0.3	0.22	3.73	3.58	5.94	0.266667	4.41667	4.04985	3.2514e-29	9.75382e-27	UVR8	PREDICTED: ultraviolet-B receptor UVR8 [Nicotiana tomentosiformis]	-	-	-	-	-	-	-
ncbi_107828955	230	460	465	9	3	7	6.1	13.41	11.68	0.2	0.09	0.18	10.3967	0.156667	-6.05228	3.51891e-29	1.04931e-26	MO2	PREDICTED: FAD-dependent urate hydroxylase-like isoform X1 [Nicotiana tabacum]	-	-	-	-	-	-	-
ncbi_107773263	57	53	61	305	330	415	4.48	4.57	4.54	19.66	26.76	32.36	4.53	26.26	2.53528	4.5393e-29	1.34552e-26	At5g08350	PREDICTED: GEM-like protein 6 [Nicotiana tabacum]	-	-	-	-	-	-	-
ncbi_107788814	147	106	166	1133	875	733	4.52	3.58	4.84	28.61	27.79	22.39	4.31333	26.2633	2.60617	4.77244e-29	1.40626e-26	PCAS-2	PREDICTED: bifunctional L-3-cyanoalanine synthase/cysteine synthase 2, mitochondrial [Nicotiana tomentosiformis]	Metabolism;Metabolism;Metabolism;Metabolism;Metabolism;Metabolism;Metabolism	Global and overview maps;Global and overview maps;Global and overview maps;Global and overview maps;Amino acid metabolism;Metabolism of other amino acids;Energy metabolism	ko01100//Metabolic pathways;ko01110//Biosynthesis of secondary metabolites;ko01200//Carbon metabolism;ko01230//Biosynthesis of amino acids;ko00270//Cysteine and methionine metabolism;ko00460//Cyanoamino acid metabolism;ko00920//Sulfur metabolism	K13034;K13034;K13034;K13034;K13034;K13034;K13034	GO:0043231//intracellular membrane-bounded organelle	GO:0016846//carbon-sulfur lyase activity	GO:0000097//sulfur amino acid biosynthetic process;GO:0006563//L-serine metabolic process
ncbi_107799833	9	7	11	235	148	167	0.57	0.48	0.66	12.17	9.64	10.46	0.57	10.7567	4.23813	5.77675e-29	1.69218e-26	BAP2	PREDICTED: BON1-associated protein 2-like [Nicotiana tomentosiformis]	-	-	-	-	-	-	-
ncbi_107803968	73	61	56	368	397	410	3.85	3.53	2.8	15.93	21.62	21.47	3.39333	19.6733	2.53547	7.02723e-29	2.04645e-26	VIT_11s0052g01140	PREDICTED: CASP-like protein 2C1 [Nicotiana sylvestris]	-	-	-	-	GO:0016020//membrane	-	-
ncbi_107770258	267	326	380	13	5	2	17.51	23.28	23.49	0.69	0.33	0.13	21.4267	0.383333	-5.80466	8.16771e-29	2.36474e-26	NRPB6A	PREDICTED: DNA-directed RNA polymerases II, IV and V subunit 6A-like isoform X1 [Nicotiana tomentosiformis]	Metabolism;Metabolism;Metabolism;Genetic Information Processing	Global and overview maps;Nucleotide metabolism;Nucleotide metabolism;Transcription	ko01100//Metabolic pathways;ko00230//Purine metabolism;ko00240//Pyrimidine metabolism;ko03020//RNA polymerase	K03014;K03014;K03014;K03014	-	-	-
ncbi_107828445	1	4	5	702	733	234	0.05	0.23	0.25	30.12	39.56	12.15	0.176667	27.2767	7.27049	8.92081e-29	2.56785e-26	CML38	regulator of gene silencing [Nicotiana tabacum]	Organismal Systems	Environmental adaptation	ko04626//Plant-pathogen interaction	K13448	-	-	-
ncbi_107782795	96	69	74	432	447	469	2.56	1.92	1.84	9.51	12.22	12.1	2.10667	11.2767	2.42031	9.13713e-29	2.615e-26	CBSDUF1	PREDICTED: DUF21 domain-containing protein At4g14240-like isoform X1 [Nicotiana tomentosiformis]	-	-	-	-	-	-	-
ncbi_107812899	144	160	114	1608	1188	969	3.24	3.97	2.44	29.74	27.65	21.69	3.21667	26.36	3.03471	9.50348e-29	2.70431e-26	RVE7	PREDICTED: protein REVEILLE 1-like isoform X2 [Nicotiana sylvestris]	-	-	-	-	-	-	-
MSTRG.32687	278	177	147	2690	1777	1867	9.89	6.9	4.95	78.49	65.23	65.92	7.24667	69.88	3.26949	9.71221e-29	2.748e-26	COL5	PREDICTED: zinc finger protein CONSTANS-LIKE 5 [Nicotiana tomentosiformis]	-	-	-	-	-	GO:0046914//transition metal ion binding	-
ncbi_107779226	4	7	6	156	141	191	0.27	0.52	0.39	8.73	9.92	12.93	0.393333	10.5267	4.74215	1.0114e-28	2.84552e-26	--	Avr9/Cf-9 rapidly elicited protein 65 [Solanum tuberosum]	-	-	-	-	-	-	-
ncbi_107791108	59	36	14	1150	1382	1067	2.36	1.58	0.53	37.77	57.06	42.39	1.49	45.74	4.94007	1.03906e-28	2.90691e-26	EXO	PREDICTED: protein EXORDIUM-like [Nicotiana sylvestris]	-	-	-	-	-	-	-
ncbi_107800199	709	622	628	67	82	98	17.11	16.45	14.35	1.33	2.04	2.35	15.97	1.90667	-3.06624	1.47142e-28	4.09351e-26	CYP76B6	PREDICTED: geraniol 8-hydroxylase-like isoform X1 [Nicotiana sylvestris]	-	-	-	-	-	-	-
ncbi_107774099	53	56	74	395	495	675	1.58	1.81	2.07	9.61	15.15	19.87	1.82	14.8767	3.03104	1.49649e-28	4.14012e-26	SCL13	PREDICTED: scarecrow-like protein 13, partial [Nicotiana tabacum]	-	-	-	-	-	-	-
ncbi_107813611	47	49	92	644	686	513	1.54	1.76	2.85	17.31	23.19	16.68	2.05	19.06	3.21685	1.59662e-28	4.39275e-26	WRKY53	PREDICTED: probable WRKY transcription factor 41 [Nicotiana sylvestris]	-	-	-	-	-	-	-
ncbi_107784779	20	24	49	346	308	397	1.45	1.88	3.32	20.33	22.74	28.15	2.21667	23.74	3.42086	1.92673e-28	5.27184e-26	KRP1	PREDICTED: calcium-binding protein PBP1-like [Nicotiana sylvestris]	-	-	-	-	-	-	-
ncbi_107778926	340	369	365	1390	1292	1227	10.06	11.98	10.24	33.77	39.48	36.07	10.76	36.44	1.75984	2.24293e-28	6.10345e-26	LNK2	PREDICTED: protein LNK2 isoform X1 [Nicotiana tomentosiformis]	-	-	-	-	-	-	-
ncbi_107802618	506	518	519	89	86	91	16.48	18.46	15.99	2.39	2.9	2.95	16.9767	2.74667	-2.6278	2.51604e-28	6.80944e-26	WOX8	PREDICTED: WUSCHEL-related homeobox 8-like [Nicotiana tabacum]	-	-	-	-	-	-	-
ncbi_107821158	24	19	33	220	224	316	0.96	0.83	1.25	7.21	9.24	12.53	1.01333	9.66	3.25291	2.627e-28	7.07132e-26	ATL60	PREDICTED: RING-H2 finger protein ATL60-like [Nicotiana tabacum]	-	-	-	-	-	-	-
ncbi_107768141	95	149	170	3983	3805	1492	3.41	5.86	5.78	117.29	140.93	53.15	5.01667	103.79	4.37079	5.45936e-28	1.46164e-25	HIDM	PREDICTED: 2-hydroxyisoflavanone dehydratase-like [Nicotiana tomentosiformis]	-	-	-	-	-	-	-
ncbi_107832711	239	253	221	1549	2165	3201	7.72	8.96	6.76	41.03	72.13	102.57	7.81333	71.91	3.20218	6.47949e-28	1.72548e-25	ephA	PREDICTED: bifunctional epoxide hydrolase 2-like [Nicotiana tabacum]	-	-	-	-	-	-	-
ncbi_107782318	595	701	565	2722	2891	3152	16.54	21.37	14.88	62.1	82.96	86.99	17.5967	77.35	2.1361	8.72604e-28	2.31138e-25	ATL2	PREDICTED: RING-H2 finger protein ATL2-like [Nicotiana tomentosiformis]	-	-	-	-	-	-	-
ncbi_107772354	135	172	152	712	718	906	7.14	9.97	7.59	30.9	39.16	47.56	8.23333	39.2067	2.25155	9.94651e-28	2.62072e-25	LNK1	PREDICTED: protein LNK1-like, partial [Nicotiana tabacum]	-	-	-	-	-	-	-
ncbi_107765127	42	22	32	282	258	260	2.26	1.3	1.63	12.43	14.31	13.87	1.73	13.5367	2.96803	1.04057e-27	2.72727e-25	At5g08350	PREDICTED: GEM-like protein 4 [Nicotiana sylvestris]	-	-	-	-	-	-	-
ncbi_107804034	18	21	31	233	286	233	0.8	1.02	1.31	8.51	13.14	10.29	1.04333	10.6467	3.35113	1.22497e-27	3.19378e-25	PP2B15	PREDICTED: F-box protein PP2-B15-like [Nicotiana tabacum]	-	-	-	-	-	-	-
ncbi_107829067	26	10	7	389	446	364	0.86	0.36	0.22	10.62	15.3	12.02	0.48	12.6467	4.71958	1.26393e-27	3.27819e-25	--	PREDICTED: cinnamoyl-CoA reductase 1-like [Nicotiana sylvestris]	-	-	-	-	-	GO:0016616//oxidoreductase activity, acting on the CH-OH group of donors, NAD or NADP as acceptor	GO:0008202//steroid metabolic process
ncbi_107793982	445	487	597	2102	1751	1689	6.55	7.85	8.31	25.36	26.57	24.64	7.57	25.5233	1.75345	2.07581e-27	5.35602e-25	ABC1K3	PREDICTED: uncharacterized aarF domain-containing protein kinase At1g79600, chloroplastic-like [Nicotiana tabacum]	-	-	-	-	-	-	-
MSTRG.40876	413	360	448	61	67	66	41.55	39.78	42.72	5	6.98	6.61	41.35	6.19667	-2.73832	2.48008e-27	6.36613e-25	COX5B-1	PREDICTED: cytochrome c oxidase subunit 5b-1, mitochondrial-like [Nicotiana sylvestris]	Metabolism;Metabolism	Global and overview maps;Energy metabolism	ko01100//Metabolic pathways;ko00190//Oxidative phosphorylation	K02265;K02265	GO:0031967//organelle envelope	-	GO:0015992//proton transport
ncbi_107816773	68	77	98	426	436	395	2.65	3.29	3.62	13.63	17.56	15.27	3.18667	15.4867	2.28091	2.5627e-27	6.54448e-25	OsI_010151	PREDICTED: UPF0496 protein 1-like [Nicotiana tabacum]	-	-	-	-	-	-	-
ncbi_107788163	197	148	113	1127	960	1182	11.96	9.87	6.51	56.24	60.29	71.39	9.44667	62.64	2.72921	3.16593e-27	8.04372e-25	GRXS2	PREDICTED: monothiol glutaredoxin-S2-like [Nicotiana tabacum]	-	-	-	-	-	-	-
ncbi_107779999	165	136	198	609	618	660	6.69	6.05	7.6	20.26	25.86	26.56	6.78	24.2267	1.83724	3.36179e-27	8.49799e-25	CML16	PREDICTED: probable calcium-binding protein CML15 [Nicotiana tomentosiformis]	Organismal Systems	Environmental adaptation	ko04626//Plant-pathogen interaction	K13448	-	GO:0016628//oxidoreductase activity, acting on the CH-CH group of donors, NAD or NADP as acceptor	GO:0044710//single-organism metabolic process
ncbi_107785703	653	380	862	21	35	38	23.17	14.79	28.97	0.61	1.28	1.34	22.31	1.07667	-4.37305	4.67424e-27	1.17559e-24	--	NC domain-containing family protein [Populus trichocarpa]	-	-	-	-	-	-	-
ncbi_107829655	35	31	26	227	233	303	1.35	1.31	0.95	7.18	9.28	11.6	1.20333	9.35333	2.95844	6.4214e-27	1.6069e-24	--	PREDICTED: uncharacterized protein LOC104214286 [Nicotiana sylvestris]	-	-	-	-	-	-	-
ncbi_107781308	128	157	170	692	574	842	4.52	6.08	5.68	20.04	20.91	29.5	5.42667	23.4833	2.1135	6.61969e-27	1.64824e-24	--	PREDICTED: DNA ligase 1-like [Nicotiana tabacum]	-	-	-	-	-	-	-
ncbi_107780651	5	4	11	199	127	182	0.37	0.33	0.77	12.14	9.74	13.43	0.49	11.77	4.58619	6.89023e-27	1.70706e-24	--	Avr9/Cf-9 rapidly elicited protein 65 [Solanum tuberosum]	-	-	-	-	-	-	-
ncbi_107801306	100	121	103	537	458	631	2.88	3.83	2.84	12.77	13.67	17.97	3.18333	14.8033	2.21731	7.20527e-27	1.77628e-24	MTP11	PREDICTED: metal tolerance protein 11 isoform X1 [Nicotiana sylvestris]	-	-	-	-	GO:0031224//intrinsic component of membrane	GO:0015075//ion transmembrane transporter activity	GO:0006812//cation transport;GO:0044763//single-organism cellular process
ncbi_107761869	779	553	634	3259	2253	2897	25.29	19.68	19.49	86.81	75.46	93.33	21.4867	85.2	1.98741	7.37255e-27	1.80856e-24	COL5	PREDICTED: zinc finger protein CONSTANS-LIKE 5-like [Nicotiana tabacum]	-	-	-	-	-	GO:0046914//transition metal ion binding	-
ncbi_107774639	1206	813	1051	4019	3438	3805	66.11	48.8	54.47	181.47	195.19	207.8	56.46	194.82	1.78684	7.82425e-27	1.90996e-24	SODCC	PREDICTED: superoxide dismutase [Cu-Zn] isoform X1 [Nicotiana tabacum]	Cellular Processes	Transport and catabolism	ko04146//Peroxisome	K04565	GO:0043231//intracellular membrane-bounded organelle;GO:0044444//cytoplasmic part	GO:0003824//catalytic activity;GO:0016209//antioxidant activity;GO:0043169//cation binding	GO:0006006//glucose metabolic process;GO:0006090//pyruvate metabolic process;GO:0006801//superoxide metabolic process;GO:0006950//response to stress;GO:0010038//response to metal ion
ncbi_107780712	2651	1752	2298	364	298	430	50.8	36.82	41.7	5.72	5.9	8.18	43.1067	6.6	-2.70737	7.94065e-27	1.92892e-24	EBF2	PREDICTED: EIN3-binding F-box protein 1-like [Nicotiana tabacum]	Environmental Information Processing;Environmental Information Processing	Signal transduction;Signal transduction	ko04075//Plant hormone signal transduction;ko04016//MAPK signaling pathway - plant	K14515;K14515	-	-	GO:0007568//aging;GO:0009725//response to hormone
MSTRG.1119	11827	14724	12416	652	868	1427	844.44	1152.72	839.49	38.21	63.98	101.11	945.55	67.7667	-3.80251	7.98469e-27	1.9302e-24	--	mRNA inducible by salicylic acid or by TMVduring Systemic Acquired Resistance response.' [Nicotiana tabacum]	-	-	-	-	-	-	-
ncbi_107797310	2926	2360	2758	7440	7074	7616	39.17	35.29	35.38	80.67	97.12	101.71	36.6133	93.1667	1.34744	1.44293e-26	3.47126e-24	PHOT1	PREDICTED: phototropin-1-like [Nicotiana tabacum]	-	-	-	-	-	-	-
ncbi_107795683	60	102	63	663	774	706	1.08	2.01	1.07	9.76	14.34	12.57	1.38667	12.2233	3.13994	1.77788e-26	4.25649e-24	ABCG22	PREDICTED: ABC transporter G family member 22-like [Nicotiana tabacum]	-	-	-	-	-	GO:0015098//molybdate ion transmembrane transporter activity;GO:0017111//nucleoside-triphosphatase activity;GO:0032550//purine ribonucleoside binding	GO:0015698//inorganic anion transport
ncbi_107832528	146	182	216	2812	2245	1234	3.42	4.67	4.78	53.97	54.2	28.65	4.29	45.6067	3.4102	2.14888e-26	5.1201e-24	--	PREDICTED: uncharacterized protein LOC104233280 [Nicotiana sylvestris]	-	-	-	-	-	-	-
ncbi_107806524	25	16	28	255	174	200	0.61	0.43	0.64	5.08	4.36	4.81	0.56	4.75	3.08443	2.25162e-26	5.33935e-24	CPRF1	PREDICTED: transcriptional activator TAF-1-like isoform X1 [Nicotiana tabacum]	-	-	-	-	-	-	-
ncbi_107780624	420	345	568	0	11	4	26.48	23.85	33.91	0	0.72	0.25	28.08	0.323333	-6.44038	3.30828e-26	7.80786e-24	VQ29	PREDICTED: serine/arginine repetitive matrix protein 2-like [Nicotiana tomentosiformis]	-	-	-	-	-	-	-
ncbi_107805162	75	38	40	463	463	556	2.34	1.3	1.18	11.83	14.88	17.19	1.60667	14.6333	3.18712	3.46866e-26	8.14774e-24	PER43	PREDICTED: peroxidase 43-like [Nicotiana sylvestris]	Metabolism;Metabolism;Metabolism	Global and overview maps;Global and overview maps;Biosynthesis of other secondary metabolites	ko01100//Metabolic pathways;ko01110//Biosynthesis of secondary metabolites;ko00940//Phenylpropanoid biosynthesis	K00430;K00430;K00430	-	-	-
ncbi_107819427	1106	4962	3978	7	31	37	29.46	144.93	100.35	0.15	0.85	0.98	91.58	0.66	-7.11642	3.8276e-26	8.94868e-24	CYP82A3	cytochrome P450 monooxygenase CYP82E4v2 [Nicotiana tabacum]	-	-	-	-	-	-	-
ncbi_107814999	408	352	446	1103	1018	1219	9.61	8.89	9.79	20.88	23.99	27.72	9.43	24.1967	1.35948	3.88261e-26	9.03486e-24	PBL9	PREDICTED: protein kinase APK1A, chloroplastic-like [Nicotiana sylvestris]	-	-	-	-	-	GO:0004672//protein kinase activity;GO:0032550//purine ribonucleoside binding	GO:0006464//cellular protein modification process;GO:0006796//phosphate-containing compound metabolic process;GO:0009620//response to fungus;GO:0009625//response to insect
ncbi_107820820	26	71	62	655	809	957	2.15	6.43	4.85	44.38	68.95	78.44	4.47667	63.9233	3.83585	4.44721e-26	1.03006e-23	--	PREDICTED: uncharacterized protein LOC104239137 [Nicotiana sylvestris]	-	-	-	-	-	-	-
MSTRG.14173	58	51	62	281	278	271	5.52	5.32	5.59	21.94	27.3	25.59	5.47667	24.9433	2.18728	4.54802e-26	1.04853e-23	LNK2	PREDICTED: protein LNK2 isoform X2 [Nicotiana attenuata]	-	-	-	-	-	-	-
ncbi_107827235	14	15	18	240	218	156	0.39	0.46	0.47	5.46	6.24	4.29	0.44	5.33	3.59856	4.6007e-26	1.05579e-23	SKIP25	PREDICTED: F-box/kelch-repeat protein SKIP25 [Nicotiana tomentosiformis]	-	-	-	-	-	-	-
ncbi_107780664	18	19	13	193	168	167	0.59	0.68	0.4	5.17	5.66	5.41	0.556667	5.41333	3.28163	5.07342e-26	1.15893e-23	AGL19	PREDICTED: agamous-like MADS-box protein AGL19 [Nicotiana tabacum]	-	-	-	-	-	-	-
ncbi_107793404	1228	1549	1698	116	127	214	76.09	105.25	99.64	5.9	8.12	13.16	93.66	9.06	-3.36985	6.16771e-26	1.40246e-23	HB2	PREDICTED: non-symbiotic hemoglobin 2 [Nicotiana tabacum]	-	-	-	-	-	-	-
ncbi_107764717	238	173	148	1641	1432	1135	6.63	5.27	3.89	37.42	41.06	31.3	5.26333	36.5933	2.79753	6.2455e-26	1.4137e-23	NUDT8	PREDICTED: nudix hydrolase 8-like [Nicotiana tabacum]	-	-	-	-	-	-	-
ncbi_107821014	48	27	42	283	270	398	5.44	3.35	4.51	26.31	31.57	44.76	4.43333	34.2133	2.94809	7.41862e-26	1.67089e-23	--	PREDICTED: uncharacterized protein LOC104091284 [Nicotiana tomentosiformis]	-	-	-	-	-	-	-
ncbi_107770944	345	270	181	2237	3484	3677	23.52	20.18	11.69	125.14	245.14	248.83	18.4633	206.37	3.4825	7.44885e-26	1.67089e-23	LE16	PREDICTED: non-specific lipid-transfer protein 2-like [Nicotiana tabacum]	-	-	-	-	-	-	-
ncbi_107790518	55	28	95	690	929	1084	2.04	1.14	3.33	20.96	35.49	39.83	2.17	32.0933	3.88651	9.15077e-26	2.04345e-23	ERF5	ethylene-responsive transcription factor 5 [Nicotiana tabacum]	-	-	-	-	-	-	-
ncbi_107805071	1183	1859	1804	183	200	167	41.51	71.52	59.94	5.27	7.24	5.82	57.6567	6.11	-3.23824	9.68768e-26	2.15369e-23	--	Aldose 1-epimerase family protein isoform 2 [Theobroma cacao]	Metabolism;Metabolism;Metabolism	Global and overview maps;Global and overview maps;Carbohydrate metabolism	ko01100//Metabolic pathways;ko01110//Biosynthesis of secondary metabolites;ko00010//Glycolysis / Gluconeogenesis	K01792;K01792;K01792	-	GO:0003824//catalytic activity;GO:0005488//binding	GO:0044238//primary metabolic process
ncbi_107773106	139	92	121	1476	997	732	2.95	2.15	2.42	25.7	21.83	15.4	2.50667	20.9767	3.06494	1.09355e-25	2.4203e-23	PAA2	PREDICTED: copper-transporting ATPase PAA2, chloroplastic-like isoform X1 [Nicotiana tabacum]	-	-	-	-	-	-	-
ncbi_107798759	175	156	194	2107	2768	1218	3.13	3.04	3.25	30.56	50.78	21.46	3.14	34.2667	3.44797	1.2931e-25	2.84927e-23	--	PREDICTED: uncharacterized protein LOC107798759 isoform X1 [Nicotiana tabacum]	-	-	-	-	-	-	-
MSTRG.44940	1478	3588	3835	176	78	116	14.33	38.14	35.2	1.4	0.78	1.12	29.2233	1.1	-4.73155	1.43062e-25	3.13842e-23	TPA1	PREDICTED: phenylalanine ammonia-lyase G4-like [Nicotiana sylvestris]	Metabolism;Metabolism;Metabolism;Metabolism	Global and overview maps;Global and overview maps;Biosynthesis of other secondary metabolites;Amino acid metabolism	ko01100//Metabolic pathways;ko01110//Biosynthesis of secondary metabolites;ko00940//Phenylpropanoid biosynthesis;ko00360//Phenylalanine metabolism	K10775;K10775;K10775;K10775	GO:0044424//intracellular part	GO:0016841//ammonia-lyase activity	GO:0006558//L-phenylalanine metabolic process;GO:0009699//phenylpropanoid biosynthetic process
MSTRG.33792	25	15	10	282	327	600	1.69	1.11	0.64	15.68	22.88	40.37	1.14667	26.31	4.52009	1.52335e-25	3.32718e-23	--	-	-	-	-	-	-	-	-
ncbi_107768839	324	492	467	2031	1956	2356	10.8	17.95	14.72	55.49	67.21	77.86	14.49	66.8533	2.20594	1.57665e-25	3.42855e-23	SYP121	syntaxin-121-like [Nicotiana tabacum]	Genetic Information Processing	Folding, sorting and degradation	ko04130//SNARE interactions in vesicular transport	K08486	-	-	-
ncbi_107813721	596	544	585	1681	1735	2090	19.32	19.34	17.96	44.71	58.04	67.25	18.8733	56.6667	1.58615	2.10887e-25	4.56598e-23	LPP1	PREDICTED: lipid phosphate phosphatase 2-like [Nicotiana sylvestris]	Metabolism;Metabolism;Metabolism	Global and overview maps;Lipid metabolism;Lipid metabolism	ko01110//Biosynthesis of secondary metabolites;ko00564//Glycerophospholipid metabolism;ko00561//Glycerolipid metabolism	K18693;K18693;K18693	-	-	-
ncbi_107802838	452	447	562	82	59	96	7.04	7.63	8.28	1.04	0.96	1.48	7.65	1.16	-2.72133	2.44868e-25	5.27876e-23	APRR1	PREDICTED: two-component response regulator-like APRR1 [Nicotiana tabacum]	Organismal Systems	Environmental adaptation	ko04712//Circadian rhythm - plant	K12127	-	-	GO:0009416//response to light stimulus;GO:0009791//post-embryonic development;GO:0010468//regulation of gene expression;GO:0034645//cellular macromolecule biosynthetic process;GO:0035556//intracellular signal transduction;GO:0048608//reproductive structure development
ncbi_107805685	12	4	14	521	410	197	0.22	0.08	0.24	7.71	7.63	3.53	0.18	6.29	5.12699	2.82057e-25	6.05425e-23	CCR4	PREDICTED: serine/threonine-protein kinase-like protein CCR4 [Nicotiana tabacum]	-	-	-	-	-	-	-
ncbi_107772293	2164	2617	3906	240	311	376	40.47	53.66	69.18	3.68	6	6.98	54.4367	5.55333	-3.29315	3.08027e-25	6.58331e-23	At4g33300	PREDICTED: probable disease resistance protein At4g33300 [Nicotiana tabacum]	-	-	-	-	-	-	-
ncbi_107831746	7891	7325	7104	1738	1761	1827	172.9	175.98	147.39	31.25	39.82	39.74	165.423	36.9367	-2.16304	3.17711e-25	6.76126e-23	PAP27	PREDICTED: nucleotide pyrophosphatase/phosphodiesterase-like [Nicotiana tomentosiformis]	-	-	-	-	-	-	-
ncbi_107818849	239	303	295	1287	1187	1868	8.77	12.18	10.25	38.73	44.93	68	10.4	50.5533	2.28122	4.18118e-25	8.86019e-23	WRKY11	PREDICTED: probable WRKY transcription factor 11 [Nicotiana sylvestris]	-	-	-	-	-	-	-
ncbi_107801081	20	9	32	343	522	950	0.61	0.3	0.92	8.56	16.41	28.73	0.61	17.9	4.87501	4.66932e-25	9.81784e-23	At1g70260	PREDICTED: WAT1-related protein At1g70260-like [Nicotiana tomentosiformis]	-	-	-	-	-	-	-
ncbi_107800083	159	208	214	1178	1053	843	8.26	11.85	10.53	50.21	56.45	43.46	10.2133	50.04	2.29263	4.67254e-25	9.81784e-23	SAP9	PREDICTED: zinc finger A20 and AN1 domain-containing stress-associated protein 9-like [Nicotiana tabacum]	-	-	-	-	-	-	-
ncbi_107798207	1145	1109	1130	3667	3267	3134	52.36	55.6	48.94	137.55	154.17	142.2	52.3	144.64	1.46758	4.94246e-25	1.03414e-22	IAA14	PREDICTED: auxin-responsive protein IAA14-like [Nicotiana sylvestris]	Environmental Information Processing	Signal transduction	ko04075//Plant hormone signal transduction	K14484	-	-	-
ncbi_107770124	310	239	333	2670	1764	1417	19.47	16.46	19.78	137.58	114.28	88.29	18.57	113.383	2.61016	5.29057e-25	1.10234e-22	PGR5	PREDICTED: protein PROTON GRADIENT REGULATION 5, chloroplastic [Nicotiana tomentosiformis]	-	-	-	-	GO:0031976//plastid thylakoid;GO:0044434//chloroplast part	-	GO:0006950//response to stress;GO:0009639//response to red or far red light;GO:0009642//response to light intensity;GO:0009767//photosynthetic electron transport chain;GO:0034285//response to disaccharide;GO:0043269//regulation of ion transport
ncbi_107830556	1015	1106	1307	0	0	0	63.4	75.74	77.3	0	0	0	72.1467	0.001	-16.1386	5.42784e-25	1.12623e-22	COPT1	PREDICTED: copper transporter 1-like [Nicotiana tomentosiformis]	-	-	-	-	-	-	-
ncbi_107806016	93	107	167	660	599	613	3.94	4.96	6.71	22.98	26.25	25.84	5.20333	25.0233	2.26577	5.62293e-25	1.16187e-22	At1g06690	PREDICTED: uncharacterized oxidoreductase At1g06690, chloroplastic-like, partial [Nicotiana tabacum]	-	-	-	-	-	GO:0003824//catalytic activity	GO:0044710//single-organism metabolic process
ncbi_107774886	526	648	511	3114	2289	2462	11.31	15.26	10.38	54.89	50.73	52.48	12.3167	52.7	2.09719	6.94763e-25	1.42966e-22	CIGR1	PREDICTED: scarecrow-like protein 21 [Nicotiana sylvestris]	-	-	-	-	-	-	GO:0010468//regulation of gene expression
ncbi_107818975	311	258	443	39	22	32	4.62	4.21	6.24	0.48	0.33	0.48	5.02333	0.43	-3.54624	8.25813e-25	1.69234e-22	APRR1	PREDICTED: two-component response regulator-like APRR1 [Nicotiana sylvestris]	Organismal Systems	Environmental adaptation	ko04712//Circadian rhythm - plant	K12127	-	-	GO:0009416//response to light stimulus;GO:0009791//post-embryonic development;GO:0010468//regulation of gene expression;GO:0034645//cellular macromolecule biosynthetic process;GO:0035556//intracellular signal transduction;GO:0048608//reproductive structure development
ncbi_107824883	1	1	3	1729	1484	203	0.02	0.03	0.07	35.35	38.15	5.02	0.04	26.1733	9.35388	1.03411e-24	2.11051e-22	co-2	PREDICTED: polyphenol oxidase E, chloroplastic-like [Nicotiana tabacum]	Metabolism;Metabolism;Metabolism;Metabolism	Global and overview maps;Global and overview maps;Amino acid metabolism;Biosynthesis of other secondary metabolites	ko01100//Metabolic pathways;ko01110//Biosynthesis of secondary metabolites;ko00350//Tyrosine metabolism;ko00950//Isoquinoline alkaloid biosynthesis	K00422;K00422;K00422;K00422	-	GO:0003824//catalytic activity;GO:0043169//cation binding	GO:0042440//pigment metabolic process
ncbi_107765596	12677	15318	14042	2257	1842	3000	371.19	491.8	389.37	54.22	55.65	87.18	417.453	65.6833	-2.66802	1.08679e-24	2.20897e-22	AAT1	PREDICTED: acetyl-CoA acetyltransferase, cytosolic 1 [Nicotiana tomentosiformis]	Metabolism;Metabolism;Metabolism;Metabolism;Metabolism;Metabolism;Metabolism;Metabolism;Metabolism;Metabolism;Metabolism;Metabolism;Metabolism;Metabolism	Global and overview maps;Global and overview maps;Global and overview maps;Carbohydrate metabolism;Carbohydrate metabolism;Global and overview maps;Amino acid metabolism;Metabolism of terpenoids and polyketides;Lipid metabolism;Carbohydrate metabolism;Amino acid metabolism;Amino acid metabolism;Carbohydrate metabolism;Lipid metabolism	ko01100//Metabolic pathways;ko01110//Biosynthesis of secondary metabolites;ko01200//Carbon metabolism;ko00620//Pyruvate metabolism;ko00630//Glyoxylate and dicarboxylate metabolism;ko01212//Fatty acid metabolism;ko00280//Valine, leucine and isoleucine degradation;ko00900//Terpenoid backbone biosynthesis;ko00071//Fatty acid degradation;ko00640//Propanoate metabolism;ko00310//Lysine degradation;ko00…	K00626;K00626;K00626;K00626;K00626;K00626;K00626;K00626;K00626;K00626;K00626;K00626;K00626;K00626	-	-	-
ncbi_107776303	5	3	0	166	202	180	0.28	0.18	0	7.54	11.54	9.92	0.153333	9.66667	5.97828	1.30519e-24	2.64211e-22	--	PREDICTED: uncharacterized protein LOC104095755 [Nicotiana tomentosiformis]	-	-	-	-	-	-	-
ncbi_107806807	554	701	840	71	59	107	12.95	17.98	18.6	1.36	1.42	2.48	16.51	1.75333	-3.23517	1.38698e-24	2.79632e-22	AAE7	PREDICTED: acetate/butyrate--CoA ligase AAE7, peroxisomal-like [Nicotiana tabacum]	Metabolism;Metabolism;Metabolism;Metabolism;Metabolism;Metabolism	Global and overview maps;Global and overview maps;Global and overview maps;Carbohydrate metabolism;Carbohydrate metabolism;Carbohydrate metabolism	ko01100//Metabolic pathways;ko01110//Biosynthesis of secondary metabolites;ko01200//Carbon metabolism;ko00010//Glycolysis / Gluconeogenesis;ko00620//Pyruvate metabolism;ko00630//Glyoxylate and dicarboxylate metabolism	K01913;K01913;K01913;K01913;K01913;K01913	-	-	-
ncbi_107776338	2487	2312	3014	814	737	786	65.13	66.12	74.45	17.49	19.82	20.42	68.5667	19.2433	-1.83315	1.71116e-24	3.43599e-22	ACLA-2	PREDICTED: ATP-citrate synthase alpha chain protein 2-like [Nicotiana tabacum]	Metabolism;Metabolism;Metabolism	Global and overview maps;Global and overview maps;Carbohydrate metabolism	ko01100//Metabolic pathways;ko01110//Biosynthesis of secondary metabolites;ko00020//Citrate cycle (TCA cycle)	K01648;K01648;K01648	-	GO:0003824//catalytic activity;GO:0032550//purine ribonucleoside binding	-
ncbi_107799288	829	311	2111	12	5	3	27.47	11.3	66.26	0.33	0.17	0.1	35.01	0.2	-7.45162	1.73682e-24	3.47351e-22	PAP17	PREDICTED: purple acid phosphatase 17-like [Nicotiana tabacum]	Metabolism;Metabolism	Global and overview maps;Metabolism of cofactors and vitamins	ko01100//Metabolic pathways;ko00740//Riboflavin metabolism	K14379;K14379	-	-	-
ncbi_107802364	86	86	81	635	386	438	3.21	3.52	2.86	19.46	14.88	16.24	3.19667	16.86	2.39896	2.42399e-24	4.82839e-22	WRKY11	PREDICTED: probable WRKY transcription factor 11 [Nicotiana tabacum]	-	-	-	-	-	-	-
ncbi_107805115	92	204	170	1667	1326	1310	1.89	4.58	3.29	27.96	27.98	26.59	3.25333	27.51	3.07997	2.66547e-24	5.28824e-22	At3g28510	PREDICTED: AAA-ATPase At3g28510-like isoform X1 [Nicotiana tabacum]	-	-	-	-	-	-	-
ncbi_107806322	2081	1049	2548	167	172	155	33.12	18.31	38.41	2.18	2.83	2.45	29.9467	2.48667	-3.59011	2.7935e-24	5.52026e-22	LOX1.5	probable linoleate 9S-lipoxygenase 5 [Nicotiana tabacum]	Metabolism	Lipid metabolism	ko00591//Linoleic acid metabolism	K15718	-	GO:0016701//oxidoreductase activity, acting on single donors with incorporation of molecular oxygen;GO:0043169//cation binding	GO:0006633//fatty acid biosynthetic process
ncbi_107781588	14	10	22	1002	598	240	0.41	0.32	0.62	24.27	18.22	7.03	0.45	16.5067	5.19698	2.96636e-24	5.83869e-22	At2g30020	PREDICTED: probable protein phosphatase 2C 25 [Nicotiana tabacum]	-	-	-	-	-	-	-
ncbi_107820476	247	286	258	1437	977	1060	17.64	22.39	17.44	84.18	71.99	75.12	19.1567	77.0967	2.00882	3.55456e-24	6.96889e-22	--	PREDICTED: calmodulin-binding protein 25-like [Nicotiana tabacum]	-	-	-	-	-	-	-
ncbi_107789007	1	1	3	343	287	183	0.05	0.06	0.15	14.72	15.49	9.5	0.0866667	13.2367	7.25485	3.63824e-24	7.10499e-22	--	PREDICTED: uncharacterized protein LOC104245029 [Nicotiana sylvestris]	-	-	-	-	-	-	-
ncbi_107809495	7	15	24	600	371	246	0.31	0.74	1.02	22.07	17.17	10.95	0.69	16.73	4.5997	3.77898e-24	7.35101e-22	NHL6	PREDICTED: protein YLS9-like [Nicotiana sylvestris]	-	-	-	-	-	-	-
ncbi_107830062	23	35	28	237	283	233	0.5	0.84	0.58	4.24	6.38	5.05	0.64	5.22333	3.02883	4.33188e-24	8.39374e-22	APF2	PREDICTED: aspartyl protease family protein 2-like [Nicotiana tabacum]	-	-	-	-	-	-	-
ncbi_107770250	4	2	2	1025	737	155	0.18	0.1	0.08	37.61	34.01	6.88	0.12	26.1667	7.76855	4.66607e-24	9.00624e-22	ERF025	PREDICTED: ethylene-responsive transcription factor ERF025-like [Nicotiana tabacum]	-	-	-	-	-	-	GO:0009987//cellular process
ncbi_107804268	1682	1846	1988	4829	4242	5314	70.76	85.15	79.2	166.69	184.17	221.88	78.37	190.913	1.28454	4.76896e-24	9.16929e-22	At1g67360	PREDICTED: REF/SRPP-like protein At1g67360 [Nicotiana sylvestris]	-	-	-	-	-	-	-
ncbi_107830887	13	29	34	264	231	291	0.34	0.83	0.84	5.67	6.24	7.56	0.67	6.49	3.27599	4.79943e-24	9.19238e-22	--	PREDICTED: uncharacterized protein LOC104248530 [Nicotiana sylvestris]	-	-	-	-	-	-	-
ncbi_107794837	18	35	31	245	346	349	0.43	0.87	0.72	4.62	8.37	7.9	0.673333	6.96333	3.37039	4.86708e-24	9.28623e-22	HSFA2B	PREDICTED: heat stress transcription factor A-7a isoform X1 [Nicotiana sylvestris]	-	-	-	-	-	-	-
ncbi_107788979	62	140	136	1712	1616	1024	1.43	3.54	2.97	32.43	38.5	23.46	2.64667	31.4633	3.57142	5.74986e-24	1.09287e-21	--	Harbinger transposase-derived nuclease [Cynara cardunculus var. scolymus] [Cynara cardunculus]	-	-	-	-	-	-	-
ncbi_107790985	674	195	1181	3	3	1	27.42	8.7	45.5	0.1	0.13	0.04	27.2067	0.09	-8.23982	8.07748e-24	1.52944e-21	--	PREDICTED: uncharacterized protein LOC104102694 [Nicotiana tomentosiformis]	-	-	-	-	-	-	-
ncbi_107789781	358	391	539	41	49	29	26.16	31.33	37.3	2.46	3.69	2.1	31.5967	2.75	-3.52227	8.21248e-24	1.54911e-21	MORF3	PREDICTED: multiple organellar RNA editing factor 3, mitochondrial-like, partial [Nicotiana tabacum]	-	-	-	-	-	-	-
ncbi_107798937	181	188	250	730	764	727	2.72	3.09	3.55	8.99	11.83	10.83	3.12	10.55	1.75763	1.01083e-23	1.89951e-21	--	PREDICTED: uncharacterized protein LOC104234629 [Nicotiana sylvestris]	-	-	-	-	-	-	-
ncbi_107777746	149	302	175	2305	2577	1922	3.17	7.05	3.53	40.29	56.65	40.64	4.58333	45.86	3.32277	1.13013e-23	2.11573e-21	--	PREDICTED: putative glucuronosyltransferase PGSIP8 [Nicotiana tabacum]	-	-	-	-	-	-	-
ncbi_107830749	335	258	276	1373	1879	1472	14.7	12.41	11.47	49.43	85.09	64.11	12.86	66.21	2.36416	1.16293e-23	2.16897e-21	AUX22D	PREDICTED: auxin-induced protein 22D-like [Nicotiana tabacum]	Environmental Information Processing	Signal transduction	ko04075//Plant hormone signal transduction	K14484	-	-	-
ncbi_107800941	46	44	16	1159	952	529	1.8	1.93	0.6	37.72	38.97	20.8	1.44333	32.4967	4.49282	1.43395e-23	2.66446e-21	EXO	PREDICTED: protein EXORDIUM-like [Nicotiana tabacum]	-	-	-	-	-	-	-
ncbi_107816708	208	146	198	1028	1442	994	6.13	4.72	5.52	24.85	43.84	29.07	5.45667	32.5867	2.57819	1.54578e-23	2.86159e-21	At3g25290	PREDICTED: cytochrome b561 and DOMON domain-containing protein At3g25290-like [Nicotiana sylvestris]	-	-	-	-	-	-	-
ncbi_107812622	32	29	24	378	412	229	1.67	1.66	1.18	16.17	22.16	11.85	1.50333	16.7267	3.47591	1.72974e-23	3.19029e-21	RHA2A	PREDICTED: E3 ubiquitin-protein ligase RHA2A [Nicotiana sylvestris]	-	-	-	-	-	-	-
MSTRG.26694	108	146	105	627	554	680	6.83	10.09	6.27	32.45	36.05	42.55	7.73	37.0167	2.25963	1.78335e-23	3.27702e-21	--	PREDICTED: protein LNK1-like isoform X2 [Nicotiana tomentosiformis]	-	-	-	-	-	-	-
MSTRG.23462	430	423	620	2	0	1	5.44	5.86	7.42	0.02	0	0.01	6.24	0.01	-9.2854	2.22998e-23	4.08266e-21	--	PREDICTED: uncharacterized protein LOC109233657 [Nicotiana attenuata]	-	-	-	-	-	-	-
ncbi_107829043	43	52	74	296	267	313	3.16	4.19	5.14	17.83	20.23	22.81	4.16333	20.29	2.28496	2.46891e-23	4.50355e-21	--	PREDICTED: histone H3.v1 isoform X2 [Nicotiana tomentosiformis]	-	-	-	-	-	-	-
ncbi_107822116	311	368	432	1246	1419	1582	7.81	10.13	10.27	25.67	36.75	39.41	9.40333	33.9433	1.85188	2.67495e-23	4.86157e-21	IPCS2	PREDICTED: phosphatidylinositol:ceramide inositolphosphotransferase 2-like [Nicotiana sylvestris]	Metabolism;Metabolism	Global and overview maps;Lipid metabolism	ko01100//Metabolic pathways;ko00600//Sphingolipid metabolism	K04714;K04714	-	-	-
ncbi_107763696	160	158	227	12	13	9	7.88	8.51	10.56	0.48	0.66	0.44	8.98333	0.526667	-4.09229	3.01417e-23	5.45816e-21	--	PREDICTED: zinc finger protein CONSTANS-LIKE 2-like [Nicotiana sylvestris]	-	-	-	-	-	-	-
ncbi_107804135	93	81	178	737	836	1010	6.85	6.54	12.41	44.53	63.49	73.8	8.6	60.6067	2.81707	3.08674e-23	5.56932e-21	PSBR	PREDICTED: photosystem II 10 kDa polypeptide, chloroplastic-like [Nicotiana tomentosiformis]	Metabolism;Metabolism	Global and overview maps;Energy metabolism	ko01100//Metabolic pathways;ko00195//Photosynthesis	K03541;K03541	GO:0009521//photosystem;GO:0044434//chloroplast part	-	GO:0044237//cellular metabolic process
ncbi_107768131	109	96	123	689	452	456	7.78	7.52	8.32	40.36	33.3	32.31	7.87333	35.3233	2.16558	3.26798e-23	5.87505e-21	--	PREDICTED: calmodulin-binding protein 25-like [Nicotiana tabacum]	-	-	-	-	-	-	-
MSTRG.4750	388	389	487	78	81	74	32.87	36.08	39.04	5.45	7.06	6.2	35.9967	6.23667	-2.52902	3.55863e-23	6.37455e-21	COX5B-1	PREDICTED: cytochrome c oxidase subunit 5b-1, mitochondrial-like [Nicotiana sylvestris]	Metabolism;Metabolism	Global and overview maps;Energy metabolism	ko01100//Metabolic pathways;ko00190//Oxidative phosphorylation	K02265;K02265	-	-	-
ncbi_107804288	6	6	4	634	564	137	0.3	0.33	0.19	26.41	29.55	6.9	0.273333	20.9533	6.26037	4.04093e-23	7.1932e-21	CML37	regulator of gene silencing [Nicotiana tabacum]	Organismal Systems	Environmental adaptation	ko04626//Plant-pathogen interaction	K13448	-	-	-
ncbi_107798909	318	178	260	1197	1084	1202	6.42	3.93	4.97	19.82	22.59	24.08	5.10667	22.1633	2.11772	4.04453e-23	7.1932e-21	FIM2	PREDICTED: fimbrin-2-like [Nicotiana tabacum]	-	-	-	-	-	-	-
MSTRG.31876	384	981	840	1	0	2	9.77	26.55	19.83	0.03	0	0.04	18.7167	0.0233333	-9.64772	4.27572e-23	7.57731e-21	--	PREDICTED: mannose-1-phosphate guanyltransferase alpha-like isoform X4 [Nicotiana tomentosiformis]	Metabolism;Metabolism;Metabolism;Metabolism	Global and overview maps;Global and overview maps;Carbohydrate metabolism;Carbohydrate metabolism	ko01100//Metabolic pathways;ko01110//Biosynthesis of secondary metabolites;ko00520//Amino sugar and nucleotide sugar metabolism;ko00051//Fructose and mannose metabolism	K00966;K00966;K00966;K00966	-	-	-
ncbi_107793483	9	27	26	279	314	268	0.65	2.12	1.77	16.42	23.24	19.08	1.51333	19.58	3.69358	4.97705e-23	8.7889e-21	KRP1	PREDICTED: calcium-binding protein PBP1-like [Nicotiana tomentosiformis]	Genetic Information Processing	Replication and repair	ko03420//Nucleotide excision repair	K10840	-	-	-
ncbi_107782140	1553	1807	1386	133	194	213	40.62	51.83	34.33	2.85	5.24	5.53	42.26	4.54	-3.21853	5.42492e-23	9.54594e-21	AMY2	PREDICTED: probable alpha-amylase 2 isoform X1 [Nicotiana tabacum]	Metabolism;Metabolism	Global and overview maps;Carbohydrate metabolism	ko01100//Metabolic pathways;ko00500//Starch and sucrose metabolism	K01176;K01176	GO:0044444//cytoplasmic part	GO:0016160//amylase activity;GO:0046872//metal ion binding	GO:0044238//primary metabolic process
ncbi_107774038	4157	5477	5357	994	1032	1036	113.69	161.08	136.94	21.37	28.1	27.57	137.237	25.68	-2.41795	5.93763e-23	1.04113e-20	--	transglutaminase-like and tetratricopeptide repeat-containing protein isoform 2 [Solanum lycopersicum]	-	-	-	-	-	-	-
ncbi_107830146	507	471	619	1412	1186	1526	8.82	8.98	10.19	20.15	21.3	26.35	9.33	22.6	1.27637	6.22041e-23	1.08689e-20	RSH3	PREDICTED: probable GTP diphosphokinase RSH3, chloroplastic isoform X2 [Ipomoea nil]	-	-	-	-	-	-	-
ncbi_107824392	2058	2232	2296	559	550	642	32.73	38.91	34.57	7.29	9.02	10.13	35.4033	8.81333	-2.00613	6.41515e-23	1.117e-20	CCD1	PREDICTED: carotenoid 9,10(9',10')-cleavage dioxygenase 1-like isoform X1 [Nicotiana tabacum]	-	-	-	-	-	-	-
MSTRG.16856	50	46	49	233	224	309	2.59	2.62	2.41	9.92	12	15.91	2.54	12.61	2.31167	6.51033e-23	1.12962e-20	WRKY41	PREDICTED: probable WRKY transcription factor 41 [Nicotiana sylvestris]	-	-	-	-	-	-	-
ncbi_107824502	10	19	12	204	176	149	0.37	0.77	0.42	6.15	6.68	5.44	0.52	6.09	3.54986	7.23049e-23	1.25022e-20	PP2B15	PREDICTED: F-box protein PP2-B15-like [Nicotiana tabacum]	-	-	-	-	-	-	-
ncbi_107764358	817	546	322	29644	17996	7205	68.68	50.33	25.63	2044.74	1561.26	601.13	48.2133	1402.38	4.8623	7.59249e-23	1.30827e-20	CAB16	PREDICTED: chlorophyll a-b binding protein 16, chloroplastic [Nicotiana tabacum]	Metabolism;Metabolism	Global and overview maps;Energy metabolism	ko01100//Metabolic pathways;ko00196//Photosynthesis - antenna proteins	K08912;K08912	-	-	-
ncbi_107804908	268	300	366	1098	825	997	8.99	11.04	11.63	30.23	28.57	33.2	10.5533	30.6667	1.53897	7.73662e-23	1.32851e-20	ERF3	PREDICTED: ethylene-responsive transcription factor 3-like [Nicotiana sylvestris]	-	-	-	-	-	-	-
ncbi_107821840	123	89	110	1052	734	545	6.62	5.25	5.61	46.65	40.91	29.26	5.82667	38.94	2.74051	7.85112e-23	1.34354e-20	CML27	PREDICTED: calcium-binding allergen Ole e 8-like [Nicotiana tabacum]	Organismal Systems	Environmental adaptation	ko04626//Plant-pathogen interaction	K13448	-	-	-
ncbi_107759261	359	321	606	2118	1794	1947	14.32	14.02	22.89	69.25	73.8	77.02	17.0767	73.3567	2.1029	8.15069e-23	1.39003e-20	CYP71D20	PREDICTED: LOW QUALITY PROTEIN: 5-epiaristolochene 1,3-dihydroxylase-like [Nicotiana sylvestris]	Metabolism;Metabolism	Global and overview maps;Metabolism of terpenoids and polyketides	ko01110//Biosynthesis of secondary metabolites;ko00909//Sesquiterpenoid and triterpenoid biosynthesis	K15472;K15472	-	-	-
ncbi_107829449	48	45	82	367	381	599	2	2.06	3.24	12.57	16.41	24.81	2.43333	17.93	2.88137	8.32528e-23	1.41496e-20	--	PREDICTED: blue copper protein-like [Nicotiana sylvestris]	-	-	-	-	-	-	-
ncbi_107781256	81	83	129	516	494	426	7.12	7.99	10.73	37.19	44.78	37.14	8.61333	39.7033	2.20462	8.65261e-23	1.46559e-20	--	Photosystem I PsaN, reaction centre subunit N [Cynara cardunculus var. scolymus] [Cynara cardunculus]	-	-	-	-	GO:0034357//photosynthetic membrane	-	-
ncbi_107760129	6	2	10	196	277	722	0.42	0.15	0.66	11.14	19.81	49.65	0.41	26.8667	6.03405	9.17947e-23	1.54956e-20	LE16	PREDICTED: non-specific lipid-transfer protein 2-like [Nicotiana tabacum]	-	-	-	-	-	-	-
ncbi_107815661	4	3	4	411	272	120	0.16	0.13	0.15	13.72	11.43	4.85	0.146667	10	6.09132	9.4746e-23	1.59397e-20	TIFY10A	PREDICTED: protein TIFY 10A-like [Nicotiana tabacum]	Environmental Information Processing	Signal transduction	ko04075//Plant hormone signal transduction	K13464	-	-	-
ncbi_107785175	29	17	23	182	244	213	1.52	0.98	1.14	7.84	13.23	11.11	1.21333	10.7267	3.14415	9.72676e-23	1.63089e-20	RHA2A	PREDICTED: E3 ubiquitin-protein ligase RHA2A-like [Nicotiana tomentosiformis]	-	-	-	-	-	-	-
ncbi_107817590	260	186	317	1049	1207	1076	4.53	3.57	5.23	15	21.73	18.63	4.44333	18.4533	2.05417	1.03329e-22	1.7267e-20	CSLC4	PREDICTED: xyloglucan glycosyltransferase 4 [Nicotiana tomentosiformis]	-	-	-	-	-	-	-
ncbi_107803837	958	1291	849	5531	4870	5887	17.04	25.18	14.3	80.73	89.39	103.95	18.84	91.3567	2.27771	1.05109e-22	1.75057e-20	LNK1	PREDICTED: protein LNK1-like isoform X1 [Nicotiana tabacum]	-	-	-	-	-	-	-
ncbi_107783993	5292	3804	6426	21022	18083	17229	342.72	270.09	394.07	1117.32	1208.79	1107.1	335.627	1144.4	1.76967	1.31576e-22	2.18408e-20	GLO1	PREDICTED: peroxisomal (S)-2-hydroxy-acid oxidase-like [Nicotiana tabacum]	Metabolism;Metabolism;Metabolism;Cellular Processes;Metabolism	Global and overview maps;Global and overview maps;Global and overview maps;Transport and catabolism;Carbohydrate metabolism	ko01100//Metabolic pathways;ko01110//Biosynthesis of secondary metabolites;ko01200//Carbon metabolism;ko04146//Peroxisome;ko00630//Glyoxylate and dicarboxylate metabolism	K11517;K11517;K11517;K11517;K11517	-	-	-
ncbi_107792558	113	105	157	989	667	571	2.74	2.79	3.6	19.64	16.66	13.72	3.04333	16.6733	2.45382	1.33517e-22	2.20894e-20	ACS1	PREDICTED: 1-aminocyclopropane-1-carboxylate synthase-like [Nicotiana tabacum]	Metabolism;Metabolism;Environmental Information Processing;Metabolism	Global and overview maps;Global and overview maps;Signal transduction;Amino acid metabolism	ko01100//Metabolic pathways;ko01110//Biosynthesis of secondary metabolites;ko04016//MAPK signaling pathway - plant;ko00270//Cysteine and methionine metabolism	K20772;K20772;K20772;K20772	-	GO:0016846//carbon-sulfur lyase activity;GO:0043168//anion binding	GO:0018871//1-aminocyclopropane-1-carboxylate metabolic process
ncbi_107827770	83	128	164	1676	1300	813	2.05	3.47	3.84	34	33.17	19.95	3.12	29.04	3.21842	1.34813e-22	2.22299e-20	--	DNA ligase 1-like [Nicotiana tabacum]	-	-	-	-	-	-	-
ncbi_107819092	4364	4160	4678	1180	996	1426	121.71	127.22	123.55	27	28.68	39.48	124.16	31.72	-1.96874	1.38711e-22	2.27971e-20	AAT1	PREDICTED: acetyl-CoA acetyltransferase, cytosolic 1-like [Nicotiana tabacum]	Metabolism;Metabolism;Metabolism;Metabolism;Metabolism;Metabolism;Metabolism;Metabolism;Metabolism;Metabolism;Metabolism;Metabolism;Metabolism;Metabolism	Global and overview maps;Global and overview maps;Global and overview maps;Carbohydrate metabolism;Carbohydrate metabolism;Global and overview maps;Amino acid metabolism;Metabolism of terpenoids and polyketides;Lipid metabolism;Carbohydrate metabolism;Amino acid metabolism;Amino acid metabolism;Carbohydrate metabolism;Lipid metabolism	ko01100//Metabolic pathways;ko01110//Biosynthesis of secondary metabolites;ko01200//Carbon metabolism;ko00620//Pyruvate metabolism;ko00630//Glyoxylate and dicarboxylate metabolism;ko01212//Fatty acid metabolism;ko00280//Valine, leucine and isoleucine degradation;ko00900//Terpenoid backbone biosynthesis;ko00071//Fatty acid degradation;ko00640//Propanoate metabolism;ko00310//Lysine degradation;ko00…	K00626;K00626;K00626;K00626;K00626;K00626;K00626;K00626;K00626;K00626;K00626;K00626;K00626;K00626	-	-	-
ncbi_107771483	848	1351	1534	155	78	132	62.84	109.78	107.62	9.42	5.97	9.71	93.4133	8.36667	-3.4809	1.5329e-22	2.51103e-20	--	PREDICTED: fruit-specific protein-like [Nicotiana sylvestris]	-	-	-	-	-	-	-
ncbi_107784358	3	3	3	138	117	115	0.18	0.19	0.17	6.68	7.12	6.72	0.18	6.84	5.24793	1.62242e-22	2.64897e-20	ERF061	PREDICTED: ethylene-responsive transcription factor ERF061-like [Nicotiana tabacum]	-	-	-	-	-	-	-
ncbi_107809364	1622	1284	2064	303	279	388	39.03	33.8	46.96	5.91	6.85	9.17	39.93	7.31	-2.44953	1.74774e-22	2.84425e-20	DTX40	PREDICTED: protein DETOXIFICATION 40-like isoform X1 [Nicotiana tabacum]	-	-	-	-	-	-	-
ncbi_107821928	72	79	47	579	574	1121	2.71	3.26	1.67	17.86	22.26	41.82	2.54667	27.3133	3.42292	2.18994e-22	3.55227e-20	ATHB-16	PREDICTED: homeobox-leucine zipper protein HAT5-like [Nicotiana tabacum]	-	-	-	-	-	-	-
ncbi_107785260	13	13	7	298	322	153	1.03	1.13	0.52	19.34	26.29	12.01	0.893333	19.2133	4.42677	2.32969e-22	3.76668e-20	--	PREDICTED: uncharacterized protein LOC104212567 [Nicotiana sylvestris]	-	-	-	-	-	-	-
ncbi_107793480	41	53	82	349	398	380	3.28	4.65	6.22	22.92	32.88	30.19	4.71667	28.6633	2.60337	2.49748e-22	4.0249e-20	KRP1	PREDICTED: calcium-binding protein PBP1-like isoform X1 [Nicotiana tomentosiformis]	-	-	-	-	-	-	-
ncbi_107801001	20	19	50	496	433	293	0.58	0.61	1.38	11.88	13.05	8.49	0.856667	11.14	3.70087	3.05514e-22	4.90773e-20	WRKY40	PREDICTED: probable WRKY transcription factor 40 [Nicotiana sylvestris]	-	-	-	-	-	-	-
ncbi_107801855	61	63	63	255	244	297	2.49	2.82	2.43	8.53	10.26	12.01	2.58	10.2667	1.99252	3.08069e-22	4.93286e-20	--	PREDICTED: translation initiation factor IF-2-like [Nicotiana tabacum]	-	-	-	-	-	-	-
ncbi_107825347	514	332	556	18	24	5	14.16	10.03	14.5	0.41	0.68	0.14	12.8967	0.41	-4.97523	3.1441e-22	5.01827e-20	COL16	PREDICTED: zinc finger protein CONSTANS-LIKE 16-like [Nicotiana tabacum]	-	-	-	-	-	-	-
ncbi_107787860	259	204	205	1728	1690	1035	8.48	7.31	6.36	46.38	57.06	33.6	7.38333	45.68	2.62922	3.32412e-22	5.28865e-20	PMR6	PREDICTED: probable pectate lyase 4 [Nicotiana tomentosiformis]	Metabolism	Carbohydrate metabolism	ko00040//Pentose and glucuronate interconversions	K01728	-	-	-
ncbi_107770491	3094	2819	3801	974	683	929	49.93	49.87	58.08	12.9	11.37	14.88	52.6267	13.05	-2.01174	3.63588e-22	5.76623e-20	EBF2	PREDICTED: EIN3-binding F-box protein 1-like [Nicotiana tabacum]	Environmental Information Processing;Environmental Information Processing	Signal transduction;Signal transduction	ko04075//Plant hormone signal transduction;ko04016//MAPK signaling pathway - plant	K14515;K14515	-	-	GO:0007568//aging;GO:0009725//response to hormone
ncbi_107796457	142	66	127	766	588	695	5.06	2.57	4.27	22.33	21.56	24.52	3.96667	22.8033	2.52325	4.53964e-22	7.17666e-20	CXE15	PREDICTED: probable carboxylesterase 15 [Nicotiana tabacum]	-	-	-	-	-	-	-
MSTRG.23564	232	278	206	0	1	6	17.99	23.63	15.13	0	0.08	0.46	18.9167	0.18	-6.71552	4.61102e-22	7.26645e-20	--	-	-	-	-	-	-	-	-
ncbi_107792867	611	1064	670	4950	5745	7021	32.94	62.9	34.21	218.99	319.66	375.73	43.35	304.793	2.81373	5.12329e-22	8.04826e-20	ATJ11	PREDICTED: chaperone protein dnaJ 11, chloroplastic-like [Nicotiana sylvestris]	-	-	-	-	-	-	-
ncbi_107779225	8	14	6	223	162	137	0.63	1.15	0.43	13.78	12.54	10.23	0.736667	12.1833	4.04775	5.30705e-22	8.31071e-20	--	Avr9/Cf-9 rapidly elicited protein 65 [Solanum tuberosum]	-	-	-	-	-	-	-
ncbi_107767794	173	227	285	6	2	13	6.01	8.63	9.26	0.17	0.07	0.44	7.96667	0.226667	-5.13533	6.03922e-22	9.42762e-20	AP1	PREDICTED: truncated transcription factor CAULIFLOWER A-like isoform X1 [Nicotiana tabacum]	-	-	-	-	-	-	-
ncbi_107818021	16	23	31	352	250	187	0.31	0.49	0.56	5.55	4.96	3.57	0.453333	4.69333	3.37197	6.89087e-22	1.07235e-19	OFUT19	PREDICTED: uncharacterized protein At1g04910 [Nicotiana sylvestris]	-	-	-	-	-	-	-
ncbi_107831604	807	933	1149	229	158	178	15.36	19.31	20.67	3.6	3.1	3.39	18.4467	3.36333	-2.4554	7.3599e-22	1.14177e-19	ERS1	PREDICTED: ethylene response sensor 1 [Nicotiana sylvestris]	Environmental Information Processing;Environmental Information Processing	Signal transduction;Signal transduction	ko04075//Plant hormone signal transduction;ko04016//MAPK signaling pathway - plant	K14509;K14509	GO:0031090//organelle membrane;GO:0031224//intrinsic component of membrane;GO:0043231//intracellular membrane-bounded organelle	GO:0004672//protein kinase activity;GO:0032550//purine ribonucleoside binding;GO:0043169//cation binding;GO:0060089//molecular transducer activity;GO:0072328//alkene binding	GO:0006468//protein phosphorylation;GO:0010104//regulation of ethylene-activated signaling pathway
ncbi_107780594	18	24	26	341	210	179	0.8	1.14	1.07	12.26	9.57	7.81	1.00333	9.88	3.29971	7.41866e-22	1.14731e-19	PXG4	PREDICTED: probable peroxygenase 5 isoform X1 [Nicotiana sylvestris]	Metabolism	Lipid metabolism	ko00073//Cutin, suberine and wax biosynthesis	K17991	-	-	-
MSTRG.1705	514	500	558	94	85	128	24.75	26.4	25.45	3.71	4.22	6.12	25.5333	4.68333	-2.44677	7.74667e-22	1.19234e-19	--	PREDICTED: uncharacterized protein LOC107784898 isoform X1 [Nicotiana tabacum]	-	-	-	-	-	-	-
ncbi_107799093	52	52	94	560	654	409	1.87	2.06	3.21	16.57	24.33	14.64	2.38	18.5133	2.95953	7.75767e-22	1.19234e-19	--	PREDICTED: uncharacterized protein LOC104114498 [Nicotiana tomentosiformis]	-	-	-	-	-	-	-
ncbi_107789192	18	26	12	192	239	233	0.98	1.56	0.62	8.61	13.48	12.64	1.05333	11.5767	3.45819	9.02242e-22	1.38239e-19	ATJ11	PREDICTED: chaperone protein dnaJ 11, chloroplastic-like [Nicotiana sylvestris]	-	-	-	-	-	-	-
ncbi_107788324	53	58	56	246	212	256	2.36	2.84	2.36	9	9.76	11.33	2.52	10.03	1.99283	9.04976e-22	1.38239e-19	MKS1	PREDICTED: protein MKS1-like [Nicotiana tabacum]	Environmental Information Processing	Signal transduction	ko04016//MAPK signaling pathway - plant	K20725	-	-	-
ncbi_107787119	85	97	139	941	581	545	1.95	2.45	3.03	17.75	13.78	12.44	2.47667	14.6567	2.56509	9.30929e-22	1.41769e-19	AAO	PREDICTED: L-ascorbate oxidase [Nicotiana tomentosiformis]	-	-	-	-	-	GO:0016682//oxidoreductase activity, acting on diphenols and related substances as donors, oxygen as acceptor;GO:0043169//cation binding	GO:0044710//single-organism metabolic process
MSTRG.53019	31	19	27	218	142	201	0.33	0.22	0.27	1.88	1.54	2.09	0.273333	1.83667	2.74836	9.59835e-22	1.45725e-19	--	PREDICTED: uncharacterized mitochondrial protein AtMg00810-like [Nicotiana tabacum]	-	-	-	-	-	-	-
ncbi_107812032	143	216	237	1231	1117	899	2.46	4.06	3.85	17.32	19.76	15.3	3.45667	17.46	2.3366	1.02324e-21	1.54879e-19	LYK4	PREDICTED: lysM domain receptor-like kinase 4 [Nicotiana sylvestris]	-	-	-	-	-	GO:0016301//kinase activity	GO:0006468//protein phosphorylation
ncbi_107810031	47	37	35	574	296	294	1.16	1	0.81	11.58	7.51	7.17	0.99	8.75333	3.14433	1.17907e-21	1.77925e-19	LNK3	PREDICTED: protein LNK4-like [Nicotiana tabacum]	-	-	-	-	-	-	-
ncbi_107762103	366	440	479	71	37	42	7.94	10.47	9.84	1.26	0.83	0.9	9.41667	0.996667	-3.24003	1.23915e-21	1.86426e-19	TH2	PREDICTED: probable aminopyrimidine aminohydrolase, mitochondrial [Nicotiana tabacum]	-	-	-	-	-	-	-
ncbi_107822019	4	6	2	114	103	125	0.16	0.27	0.08	3.79	4.3	5.02	0.17	4.37	4.68403	1.58666e-21	2.37989e-19	XTH16	PREDICTED: probable xyloglucan endotransglucosylase/hydrolase protein 16 [Nicotiana tomentosiformis]	-	-	-	-	-	-	-
ncbi_107766526	401	381	358	1123	1099	1276	10.75	11.21	9.1	24.7	30.41	33.94	10.3533	29.6833	1.51956	1.59158e-21	2.3801e-19	RHC2A	PREDICTED: E3 ubiquitin-protein ligase RDUF1-like [Nicotiana tomentosiformis]	-	-	-	-	-	-	-
ncbi_107818631	87	88	70	1101	767	486	2.28	2.76	1.74	23.88	21.11	12.7	2.26	19.23	3.08896	1.71321e-21	2.55432e-19	NUDT17	PREDICTED: nudix hydrolase 18, mitochondrial-like [Nicotiana tomentosiformis]	-	-	-	-	-	-	-
ncbi_107821210	994	466	2015	45	43	28	36.57	18.8	70.21	1.36	1.63	1.02	41.86	1.33667	-4.96886	1.86913e-21	2.77848e-19	SPX2	PREDICTED: SPX domain-containing protein 1-like [Nicotiana tomentosiformis]	-	-	-	-	-	-	-
ncbi_107777044	392	369	500	92	68	94	11.38	11.91	13.96	2.22	2.08	2.81	12.4167	2.37	-2.38932	1.91306e-21	2.83532e-19	--	PREDICTED: acyl-coenzyme A:6-aminopenicillanic-acid-acyltransferase 40 kDa form-like isoform X2 [Ziziphus jujuba]	-	-	-	-	-	GO:0016740//transferase activity	-
ncbi_107792661	56	75	77	971	876	424	1.54	2.27	2.01	21.94	24.9	11.59	1.94	19.4767	3.32762	2.19758e-21	3.24734e-19	NUDT17	PREDICTED: nudix hydrolase 18, mitochondrial-like [Nicotiana sylvestris]	-	-	-	-	-	-	-
ncbi_107778473	663	488	703	2252	1782	1791	23.03	18.61	23.13	64.2	63.9	61.75	21.59	63.2833	1.55146	2.32244e-21	3.42168e-19	dhlA	PREDICTED: haloalkane dehalogenase-like [Nicotiana tabacum]	-	-	-	-	GO:0009526//plastid envelope;GO:0009532//plastid stroma	GO:0003824//catalytic activity	GO:0009451//RNA modification
ncbi_107832523	186	180	160	1028	735	682	8.84	9.38	7.2	40.09	36.04	32.17	8.47333	36.1	2.091	2.44073e-21	3.58536e-19	PILS6	PREDICTED: protein PIN-LIKES 6-like [Nicotiana tomentosiformis]	-	-	-	-	-	-	GO:0044763//single-organism cellular process
ncbi_107798774	1033	799	952	5778	4239	3340	76.79	65.13	67.02	352.43	325.2	246.44	69.6467	308.023	2.14491	2.46855e-21	3.61555e-19	--	Heat shock protein DnaJ, cysteine-rich domain-containing protein [Cynara cardunculus var. scolymus] [Cynara cardunculus]	-	-	-	-	-	-	-
ncbi_107781661	144	80	219	1830	1410	1026	6.85	4.17	9.87	71.43	69.23	48.45	6.96333	63.0367	3.17834	2.51157e-21	3.66778e-19	--	DUF2996 family protein [Medicago truncatula]	-	-	-	-	-	-	-
ncbi_107818543	1186	2400	1595	77	91	161	36.28	80.52	46.22	1.93	2.87	4.89	54.34	3.23	-4.07241	2.52335e-21	3.6742e-19	ZIP11	PREDICTED: zinc transporter 11-like [Nicotiana tabacum]	-	-	-	-	GO:0031224//intrinsic component of membrane	GO:0022890//inorganic cation transmembrane transporter activity	GO:0000041//transition metal ion transport;GO:0044763//single-organism cellular process
ncbi_107773366	1414	1381	1219	142	92	216	36.34	38.92	29.67	2.99	2.44	5.51	34.9767	3.64667	-3.26174	2.56661e-21	3.71822e-19	APS1	PREDICTED: ATP sulfurylase 1, chloroplastic-like [Nicotiana tabacum]	Metabolism;Metabolism;Metabolism;Metabolism;Metabolism	Global and overview maps;Nucleotide metabolism;Energy metabolism;Metabolism of other amino acids;Biosynthesis of other secondary metabolites	ko01100//Metabolic pathways;ko00230//Purine metabolism;ko00920//Sulfur metabolism;ko00450//Selenocompound metabolism;ko00261//Monobactam biosynthesis	K13811;K13811;K13811;K13811;K13811	-	-	-
ncbi_107786387	79	52	83	340	295	298	1.44	1.04	1.43	5.07	5.54	5.38	1.30333	5.33	2.03193	2.56851e-21	3.71822e-19	CIGR1	PREDICTED: scarecrow-like protein 21 [Nicotiana tabacum]	-	-	-	-	-	-	GO:0010468//regulation of gene expression
ncbi_107814985	157	281	71	7006	3641	3398	6.43	12.62	2.75	235.52	153.93	138.18	7.26667	175.877	4.59713	2.59523e-21	3.74601e-19	TIP1-1	PREDICTED: aquaporin TIP1-1 [Nicotiana tabacum]	-	-	-	-	-	-	-
ncbi_107773879	24	22	21	239	226	152	1.07	1.08	0.89	8.77	10.43	6.75	1.01333	8.65	3.09359	2.71167e-21	3.90277e-19	At5g06250	PREDICTED: B3 domain-containing protein At2g36080-like [Nicotiana tabacum]	-	-	-	-	-	-	-
MSTRG.13205	204	202	145	1	4	5	13.14	14.27	8.85	0.05	0.27	0.32	12.0867	0.213333	-5.82416	2.88846e-21	4.14524e-19	SDI1	PREDICTED: protein SULFUR DEFICIENCY-INDUCED 1-like [Nicotiana tomentosiformis]	-	-	-	-	-	-	-
ncbi_107774767	3	4	6	201	152	99	0.11	0.17	0.22	6.33	6.01	3.77	0.166667	5.37	5.00988	2.92395e-21	4.18411e-19	SOC1	PREDICTED: MADS-box protein SOC1-like [Nicotiana tabacum]	-	-	-	-	-	-	-
ncbi_107823765	221	207	258	22	15	7	11.19	11.51	12.39	0.92	0.79	0.35	11.6967	0.686667	-4.09034	3.02276e-21	4.3131e-19	--	PREDICTED: zinc finger protein CONSTANS-LIKE 2-like [Nicotiana tabacum]	-	-	-	-	-	-	-
MSTRG.35237	4	0	4	154	186	123	0.08	0	0.08	2.54	3.86	2.44	0.0533333	2.94667	5.7879	3.24509e-21	4.61711e-19	ABCG11	PREDICTED: ABC transporter G family member 11-like isoform X1 [Nicotiana sylvestris]	-	-	-	-	-	-	-
ncbi_107807068	15	15	43	268	264	335	0.53	0.58	1.43	7.74	9.59	11.71	0.846667	9.68	3.51514	3.70103e-21	5.25082e-19	ATL60	PREDICTED: RING-H2 finger protein ATL3-like [Nicotiana tabacum]	-	-	-	-	-	-	-
ncbi_107778022	68	17	201	3973	6387	4629	4.95	1.36	13.84	237.08	479.36	334.14	6.71667	350.193	5.70426	3.79123e-21	5.36351e-19	GRP	PREDICTED: glycine-rich protein-like [Nicotiana tabacum]	-	-	-	-	-	-	GO:0050896//response to stimulus
ncbi_107759301	27	8	8	530	855	308	1.22	0.4	0.34	19.71	39.99	13.86	0.653333	24.52	5.23	3.92868e-21	5.54222e-19	--	PREDICTED: virulence protein STM3117-like [Nicotiana tabacum]	-	-	-	-	-	-	-
ncbi_107807923	0	2	0	689	908	480	0	0.1	0	25.43	42.13	21.45	0.0333333	29.67	9.79782	4.32705e-21	6.08696e-19	DREB1B	dehydration-responsive element-binding protein 1B-like [Nicotiana tabacum]	-	-	-	-	GO:0043231//intracellular membrane-bounded organelle	GO:0001071//nucleic acid binding transcription factor activity	GO:0010468//regulation of gene expression;GO:0034645//cellular macromolecule biosynthetic process
ncbi_107774041	22	19	24	250	230	147	0.85	0.8	0.88	7.91	9.16	5.63	0.843333	7.56667	3.16548	4.56162e-21	6.39886e-19	IAA4	PREDICTED: auxin-responsive protein IAA4-like [Nicotiana tomentosiformis]	Environmental Information Processing	Signal transduction	ko04075//Plant hormone signal transduction	K14484	-	GO:0005515//protein binding	GO:0009755//hormone-mediated signaling pathway;GO:0010468//regulation of gene expression;GO:0034645//cellular macromolecule biosynthetic process
ncbi_107790002	6034	4409	4341	85633	56558	29270	302.4	242.28	206.02	3521.25	2925.1	1455.94	250.233	2634.1	3.39596	4.68974e-21	6.5601e-19	CAB37	PREDICTED: chlorophyll a-b binding protein 36, chloroplastic-like [Nicotiana tomentosiformis]	Metabolism;Metabolism	Global and overview maps;Energy metabolism	ko01100//Metabolic pathways;ko00196//Photosynthesis - antenna proteins	K08913;K08913	GO:0009521//photosystem;GO:0031224//intrinsic component of membrane;GO:0044434//chloroplast part	GO:0043169//cation binding;GO:0046906//tetrapyrrole binding	GO:0006091//generation of precursor metabolites and energy;GO:0006464//cellular protein modification process
ncbi_107791488	25	21	19	281	267	159	1.17	1.07	0.84	10.75	12.85	7.36	1.02667	10.32	3.3294	6.63167e-21	9.25053e-19	--	PREDICTED: uncharacterized protein LOC107791488 [Nicotiana tabacum]	-	-	-	-	-	-	-
ncbi_107797237	0	3	11	485	187	276	0	0.07	0.21	7.99	3.88	5.5	0.0933333	5.79	5.95503	7.10676e-21	9.88555e-19	PUB19	PREDICTED: U-box domain-containing protein 19-like [Nicotiana tabacum]	-	-	-	-	-	GO:0003824//catalytic activity	GO:0032446//protein modification by small protein conjugation
ncbi_107829586	20	14	15	145	127	128	1.64	1.26	1.16	9.74	10.73	10.4	1.35333	10.29	2.92665	7.36199e-21	1.0212e-18	--	PREDICTED: uncharacterized protein LOC104105892 [Nicotiana tomentosiformis]	-	-	-	-	-	-	-
ncbi_107770488	116	172	119	736	978	880	2.43	3.95	2.37	12.65	21.17	18.31	2.91667	17.3767	2.57476	7.71879e-21	1.06772e-18	--	PREDICTED: uncharacterized protein LOC107770488 [Nicotiana tabacum]	-	-	-	-	-	-	-
ncbi_107779363	6	4	7	122	89	102	0.18	0.13	0.2	3.07	2.82	3.12	0.17	3.00333	4.14296	8.18836e-21	1.12954e-18	UVR8	PREDICTED: ultraviolet-B receptor UVR8-like isoform X1 [Nicotiana sylvestris]	-	-	-	-	-	-	-
ncbi_107764848	448	449	499	1140	1167	1249	20.75	22.8	21.88	43.31	55.77	57.41	21.81	52.1633	1.25805	9.00463e-21	1.23871e-18	yjbQ	PREDICTED: UPF0047 protein C4A8.02c [Nicotiana sylvestris]	-	-	-	-	-	-	-
ncbi_107817883	625	786	664	2516	2782	2589	11.91	16.42	11.99	39.35	54.72	48.99	13.44	47.6867	1.82705	9.22614e-21	1.26568e-18	MYC2	transcription factor MYC2-like [Nicotiana tabacum]	Environmental Information Processing;Environmental Information Processing	Signal transduction;Signal transduction	ko04075//Plant hormone signal transduction;ko04016//MAPK signaling pathway - plant	K13422;K13422	-	-	-
ncbi_107827386	285	161	229	20	17	14	10.43	6.45	7.94	0.6	0.64	0.51	8.27333	0.583333	-3.82608	1.01383e-20	1.387e-18	--	Tetratricopeptide-like helical [Corchorus capsularis]	-	-	-	-	-	-	-
ncbi_107780190	9	18	20	177	122	189	0.38	0.83	0.8	6.08	5.2	7.8	0.67	6.36	3.24679	1.06624e-20	1.4547e-18	Dnajb8	PREDICTED: chaperone protein DnaJ-like [Nicotiana tabacum]	-	-	-	-	-	-	-
ncbi_107791352	273	177	417	2722	3478	1849	6.9	4.91	9.99	56.48	90.76	46.41	7.26667	64.55	3.15105	1.09923e-20	1.49561e-18	--	PREDICTED: uncharacterized protein LOC107791352 [Nicotiana tabacum]	-	-	-	-	-	-	-
ncbi_107780653	4	30	20	412	469	525	0.23	1.91	1.1	19.67	28.17	30.33	1.08	26.0567	4.59255	1.20167e-20	1.63054e-18	--	Avr9/Cf-9 rapidly elicited protein 65 [Solanum tuberosum]	-	-	-	-	-	-	-
ncbi_107796869	2220	911	2419	13104	20912	22358	72.69	32.69	75.01	351.73	706.04	725.92	60.13	594.563	3.30567	1.27544e-20	1.72307e-18	RD22	PREDICTED: BURP domain protein RD22-like isoform X1 [Nicotiana tabacum]	-	-	-	-	-	-	-
ncbi_107773002	447	314	158	15286	9314	3614	36.18	27.85	12.11	1014.39	777.41	290.11	25.38	693.97	4.77311	1.27678e-20	1.72307e-18	CAB16	chlorophyll a/b-binding protein Cab-1D, partial [Solanum lycopersicum]	Metabolism;Metabolism	Global and overview maps;Energy metabolism	ko01100//Metabolic pathways;ko00196//Photosynthesis - antenna proteins	K08912;K08912	GO:0009521//photosystem;GO:0031224//intrinsic component of membrane;GO:0044434//chloroplast part	GO:0043169//cation binding;GO:0046906//tetrapyrrole binding	GO:0006091//generation of precursor metabolites and energy;GO:0006464//cellular protein modification process
ncbi_107790852	1020	688	819	2801	3006	3538	21.85	16.16	16.61	49.23	66.45	75.22	18.2067	63.6333	1.80532	1.48679e-20	2.00106e-18	STY46	PREDICTED: serine/threonine-protein kinase STY46-like [Nicotiana tabacum]	-	-	-	-	-	-	-
ncbi_107810472	41	16	30	307	277	224	2.06	0.88	1.43	12.68	14.39	11.19	1.45667	12.7533	3.13013	1.56698e-20	2.1033e-18	--	PREDICTED: uncharacterized protein LOC107810472 [Nicotiana tabacum]	-	-	-	-	-	-	-
ncbi_107772048	119	188	148	1143	1812	1045	5.63	9.75	6.63	44.34	88.41	49.05	7.33667	60.6	3.04612	1.73553e-20	2.32328e-18	--	PREDICTED: suppressor protein SRP40-like isoform X1 [Ipomoea nil]	-	-	-	-	-	-	-
ncbi_107830254	15	9	9	132	157	124	0.33	0.22	0.19	2.41	3.6	2.73	0.246667	2.91333	3.56204	1.78365e-20	2.3813e-18	EXO70H1	PREDICTED: exocyst complex component EXO70A1-like [Nicotiana tabacum]	-	-	-	-	-	-	-
MSTRG.31131	590	355	591	78	70	87	31.06	20.49	29.47	3.37	3.82	4.54	27.0067	3.91	-2.78808	1.86573e-20	2.48422e-18	--	-	-	-	-	-	-	-	-
ncbi_107795861	3550	3089	3344	422	449	738	58.47	55.78	52.16	5.7	7.63	12.06	55.47	8.46333	-2.71241	1.99347e-20	2.64722e-18	EBF2	PREDICTED: EIN3-binding F-box protein 2-like [Nicotiana tabacum]	Environmental Information Processing;Environmental Information Processing	Signal transduction;Signal transduction	ko04075//Plant hormone signal transduction;ko04016//MAPK signaling pathway - plant	K14515;K14515	-	-	GO:0007568//aging;GO:0009725//response to hormone
ncbi_107763337	144	159	307	10	5	9	4.46	5.41	9.01	0.25	0.16	0.28	6.29333	0.23	-4.77412	2.20541e-20	2.92088e-18	JMJ30	PREDICTED: lysine-specific demethylase JMJ30 [Nicotiana tomentosiformis]	-	-	-	-	-	-	-
ncbi_107759911	1474	604	2033	105	80	84	61.85	27.79	80.78	3.61	3.46	3.5	56.8067	3.52333	-4.01105	2.43961e-20	3.22248e-18	DSP1	PREDICTED: probable tyrosine-protein phosphatase At1g05000 [Nicotiana tabacum]	-	-	-	-	-	-	GO:0016311//dephosphorylation
ncbi_107764729	442	329	493	1239	1124	1181	16.77	13.7	17.73	38.61	44.06	44.52	16.0667	42.3967	1.39988	2.53858e-20	3.34434e-18	Os12g0405100	PREDICTED: zinc finger CCCH domain-containing protein ZFN-like [Nicotiana sylvestris]	-	-	-	-	-	-	-
ncbi_107790609	234	209	311	1978	1627	1021	12.66	12.4	15.91	87.6	90.65	54.68	13.6567	77.6433	2.50726	2.83882e-20	3.73002e-18	CML27	PREDICTED: calcium-binding allergen Ole e 8-like [Nicotiana tabacum]	Organismal Systems	Environmental adaptation	ko04626//Plant-pathogen interaction	K13448	-	-	-
ncbi_107778152	37	50	94	754	547	427	0.81	1.19	1.94	13.47	12.29	9.23	1.31333	11.6633	3.15068	3.82987e-20	5.01895e-18	WRKY53	PREDICTED: probable WRKY transcription factor 41 [Nicotiana tabacum]	-	-	-	-	-	-	-
MSTRG.397	413	2148	663	18	4	14	18.81	107.26	28.59	0.67	0.19	0.63	51.5533	0.496667	-6.69764	4.28826e-20	5.6049e-18	--	-	-	-	-	-	-	-	-
ncbi_107790275	927	719	1014	248	201	251	49.13	41.79	50.9	10.79	10.99	13.2	47.2733	11.66	-2.01946	4.37722e-20	5.7062e-18	FDX3	PREDICTED: ferredoxin, root R-B1-like [Nicotiana tabacum]	Metabolism	Energy metabolism	ko00195//Photosynthesis	K02639	-	-	-
MSTRG.28460	162	144	373	2	5	4	3.8	3.7	8.28	0.04	0.12	0.09	5.26	0.0833333	-5.98003	4.53114e-20	5.89143e-18	--	-	-	-	-	-	-	-	-
MSTRG.21246	57	41	43	329	272	226	3.78	2.97	2.72	17.84	18.57	14.79	3.15667	17.0667	2.43471	5.54909e-20	7.19618e-18	AER	PREDICTED: 2-alkenal reductase (NADP(+)-dependent)-like [Nicotiana tomentosiformis]	-	-	-	-	-	-	-
ncbi_107781668	138	151	187	5	0	2	5.8	6.96	7.44	0.17	0	0.08	6.73333	0.0833333	-6.33628	5.92233e-20	7.66027e-18	--	PREDICTED: ARGOS-like protein [Nicotiana tomentosiformis]	-	-	-	-	-	-	-
MSTRG.3601	18	11	15	132	119	198	0.44	0.3	0.34	2.74	3.17	4.98	0.36	3.63	3.3339	6.05989e-20	7.81788e-18	--	PREDICTED: probable lipid-A-disaccharide synthase, mitochondrial [Solanum lycopersicum]	-	-	-	-	-	-	-
ncbi_107776638	241	235	389	37	31	24	2.94	3.18	4.43	0.37	0.38	0.28	3.51667	0.343333	-3.35653	6.6329e-20	8.53501e-18	ABCB11	PREDICTED: ABC transporter B family member 11-like isoform X1 [Nicotiana tabacum]	Environmental Information Processing	Membrane transport	ko02010//ABC transporters	K05658	-	-	-
ncbi_107771567	451	365	503	3047	1945	1631	7.17	6.36	7.57	39.74	31.91	25.73	7.03333	32.46	2.20638	7.32108e-20	9.39627e-18	LOX3.1	PREDICTED: linoleate 13S-lipoxygenase 3-1, chloroplastic [Nicotiana tomentosiformis]	Metabolism;Metabolism;Metabolism;Metabolism	Global and overview maps;Global and overview maps;Lipid metabolism;Lipid metabolism	ko01100//Metabolic pathways;ko01110//Biosynthesis of secondary metabolites;ko00592//alpha-Linolenic acid metabolism;ko00591//Linoleic acid metabolism	K00454;K00454;K00454;K00454	-	GO:0016701//oxidoreductase activity, acting on single donors with incorporation of molecular oxygen;GO:0043169//cation binding	GO:0006633//fatty acid biosynthetic process
ncbi_107759987	3186	3186	4538	199	273	511	137.21	150.42	185.03	7.03	12.13	21.84	157.553	13.6667	-3.52711	8.55626e-20	1.09533e-17	GSTL3	PREDICTED: glutathione S-transferase L3-like isoform X1 [Nicotiana sylvestris]	Metabolism	Metabolism of other amino acids	ko00480//Glutathione metabolism	K00799	-	-	-
ncbi_107764060	254	262	318	812	778	735	6.45	7.11	7.52	16.96	20.19	18.51	7.02667	18.5533	1.40077	8.60396e-20	1.09862e-17	ITPK3	PREDICTED: inositol-tetrakisphosphate 1-kinase 2-like isoform X1 [Nicotiana sylvestris]	Metabolism;Environmental Information Processing;Metabolism	Global and overview maps;Signal transduction;Carbohydrate metabolism	ko01100//Metabolic pathways;ko04070//Phosphatidylinositol signaling system;ko00562//Inositol phosphate metabolism	K00913;K00913;K00913	-	-	-
MSTRG.23963	7	0	6	184	216	122	0.39	0	0.31	8.32	12.29	6.67	0.233333	9.09333	5.28434	9.18265e-20	1.16951e-17	--	PREDICTED: uncharacterized mitochondrial protein AtMg00810-like [Solanum tuberosum]	Metabolism;Metabolism;Metabolism;Metabolism	Global and overview maps;Global and overview maps;Carbohydrate metabolism;Carbohydrate metabolism	ko01100//Metabolic pathways;ko01110//Biosynthesis of secondary metabolites;ko00520//Amino sugar and nucleotide sugar metabolism;ko00051//Fructose and mannose metabolism	K00966;K00966;K00966;K00966	-	-	-
ncbi_107766083	862	851	589	6789	4209	3863	26.95	29.29	17.54	173.24	135.1	119.14	24.5933	142.493	2.53456	9.87026e-20	1.25388e-17	TIFY6B	protein TIFY 6B-like [Nicotiana tabacum]	Environmental Information Processing	Signal transduction	ko04075//Plant hormone signal transduction	K13464	-	-	-
MSTRG.11758	134	194	374	5	1	6	3.27	5.19	8.65	0.1	0.03	0.15	5.70333	0.0933333	-5.93327	1.09736e-19	1.39049e-17	--	-	-	-	-	-	-	-	-
ncbi_107807020	173	143	172	463	436	470	5.62	5.08	5.29	12.31	14.57	15.14	5.33	14.0067	1.39391	1.19909e-19	1.51554e-17	At4g17486	PREDICTED: deSI-like protein At4g17486 isoform X1 [Nicotiana tomentosiformis]	-	-	-	-	-	-	-
ncbi_107799508	16024	11905	21121	59917	52912	51310	501.44	408.47	625.91	1538.43	1708.72	1593.68	511.94	1613.61	1.65625	1.45363e-19	1.8326e-17	GLO1	PREDICTED: peroxisomal (S)-2-hydroxy-acid oxidase-like [Nicotiana tabacum]	Metabolism;Metabolism;Metabolism;Cellular Processes;Metabolism	Global and overview maps;Global and overview maps;Global and overview maps;Transport and catabolism;Carbohydrate metabolism	ko01100//Metabolic pathways;ko01110//Biosynthesis of secondary metabolites;ko01200//Carbon metabolism;ko04146//Peroxisome;ko00630//Glyoxylate and dicarboxylate metabolism	K11517;K11517;K11517;K11517;K11517	-	-	-
ncbi_107799374	350	355	378	960	756	945	5.98	6.65	6.12	13.45	13.33	16.01	6.25	14.2633	1.19038	1.46535e-19	1.84271e-17	PUB17	PREDICTED: U-box domain-containing protein 17 [Nicotiana tomentosiformis]	-	-	-	-	-	GO:0019787//ubiquitin-like protein transferase activity	GO:0032446//protein modification by small protein conjugation;GO:0045087//innate immune response;GO:0050832//defense response to fungus
ncbi_107828285	710	219	208	7533	7773	22955	12.22	4.14	3.4	106.48	138.18	392.49	6.58667	212.383	5.01098	1.48125e-19	1.85563e-17	BGAL3	PREDICTED: beta-galactosidase 3-like [Nicotiana sylvestris]	-	-	-	-	-	GO:0015925//galactosidase activity	GO:0044238//primary metabolic process
MSTRG.26940	622	437	699	2277	2015	1782	80.81	62.25	85.99	242.74	270.23	229.81	76.35	247.593	1.69727	1.48463e-19	1.85563e-17	GLO1	PREDICTED: peroxisomal (S)-2-hydroxy-acid oxidase-like [Nicotiana tabacum]	Metabolism;Metabolism;Metabolism;Cellular Processes;Metabolism	Global and overview maps;Global and overview maps;Global and overview maps;Transport and catabolism;Carbohydrate metabolism	ko01100//Metabolic pathways;ko01110//Biosynthesis of secondary metabolites;ko01200//Carbon metabolism;ko04146//Peroxisome;ko00630//Glyoxylate and dicarboxylate metabolism	K11517;K11517;K11517;K11517;K11517	-	-	-
ncbi_107828856	18	8	6	155	132	204	1.07	0.52	0.34	7.54	8.08	12.01	0.643333	9.21	3.83956	1.4868e-19	1.85563e-17	HIPP26	PREDICTED: heavy metal-associated isoprenylated plant protein 26-like [Nicotiana sylvestris]	-	-	-	-	GO:0005911//cell-cell junction;GO:0031090//organelle membrane;GO:0043231//intracellular membrane-bounded organelle	GO:0043169//cation binding	-
ncbi_107801230	6773	4076	4992	531	170	470	172.48	113.81	120.38	11.1	4.48	11.89	135.557	9.15667	-3.88793	1.58564e-19	1.97404e-17	2022-04-01	PREDICTED: 5'-adenylylsulfate reductase 1, chloroplastic-like [Nicotiana tabacum]	Metabolism	Energy metabolism	ko00920//Sulfur metabolism	K05907	-	GO:0016667//oxidoreductase activity, acting on a sulfur group of donors	GO:0006790//sulfur compound metabolic process;GO:0019725//cellular homeostasis;GO:0044710//single-organism metabolic process
ncbi_107778915	277	282	243	839	873	968	7.25	8.03	5.9	17.82	23.22	24.73	7.06	21.9233	1.63473	1.69133e-19	2.10036e-17	AHL5	PREDICTED: AT-hook motif nuclear-localized protein 9 [Nicotiana tomentosiformis]	-	-	-	-	-	-	-
ncbi_107805004	156	140	131	573	530	473	2.79	2.76	2.23	8.37	9.77	8.32	2.59333	8.82	1.76597	1.71464e-19	2.12402e-17	PIRL4	PREDICTED: plant intracellular Ras-group-related LRR protein 4-like [Nicotiana sylvestris]	-	-	-	-	-	-	-
ncbi_107816666	28	56	21	837	848	389	1.16	2.55	0.84	28.56	36.39	16.06	1.51667	27.0033	4.15416	1.78772e-19	2.20905e-17	NHL13	PREDICTED: NDR1/HIN1-Like protein 3-like [Nicotiana tabacum]	-	-	-	-	-	-	-
ncbi_107817951	131	287	344	10	10	12	4.47	10.72	11.29	0.28	0.35	0.43	8.82667	0.353333	-4.64277	2.20899e-19	2.72286e-17	SAPK2	PREDICTED: serine/threonine-protein kinase SAPK1-like [Nicotiana sylvestris]	Environmental Information Processing;Environmental Information Processing	Signal transduction;Signal transduction	ko04075//Plant hormone signal transduction;ko04016//MAPK signaling pathway - plant	K14498;K14498	-	-	-
ncbi_107807834	13	24	22	173	245	178	0.36	0.72	0.57	3.91	6.96	4.86	0.55	5.24333	3.25298	2.34935e-19	2.88871e-17	--	PREDICTED: uncharacterized protein LOC107807834 [Nicotiana tabacum]	-	-	-	-	-	-	-
ncbi_107821463	1036	963	1801	135	58	47	28.8	29.26	47.28	3.08	1.65	1.3	35.1133	2.01	-4.12675	2.41429e-19	2.95738e-17	At3g47520	PREDICTED: malate dehydrogenase, chloroplastic isoform X1 [Nicotiana sylvestris]	Metabolism;Metabolism;Metabolism;Metabolism;Metabolism;Metabolism;Metabolism;Metabolism	Global and overview maps;Global and overview maps;Global and overview maps;Amino acid metabolism;Carbohydrate metabolism;Carbohydrate metabolism;Energy metabolism;Carbohydrate metabolism	ko01100//Metabolic pathways;ko01110//Biosynthesis of secondary metabolites;ko01200//Carbon metabolism;ko00270//Cysteine and methionine metabolism;ko00620//Pyruvate metabolism;ko00630//Glyoxylate and dicarboxylate metabolism;ko00710//Carbon fixation in photosynthetic organisms;ko00020//Citrate cycle (TCA cycle)	K00026;K00026;K00026;K00026;K00026;K00026;K00026;K00026	GO:0005576//extracellular region;GO:0009526//plastid envelope;GO:0009532//plastid stroma;GO:0031090//organelle membrane	GO:0016615//malate dehydrogenase activity	GO:0005975//carbohydrate metabolic process;GO:0006101//citrate metabolic process;GO:0043648//dicarboxylic acid metabolic process
ncbi_107818853	66	68	67	540	566	314	1.15	1.3	1.11	7.73	10.19	5.44	1.18667	7.78667	2.71409	2.41707e-19	2.95738e-17	CCR4	serine/threonine-protein kinase-like protein CCR4 precursor [Nicotiana tabacum]	-	-	-	-	-	-	-
ncbi_107819186	5	10	14	142	130	107	0.28	0.62	0.75	6.56	7.55	5.98	0.55	6.69667	3.60594	3.39394e-19	4.14244e-17	--	PREDICTED: uncharacterized protein LOC104109496 [Nicotiana tomentosiformis]	-	-	-	-	-	-	-
ncbi_107802100	15	9	4	148	147	136	0.42	0.27	0.1	3.36	4.2	3.74	0.263333	3.76667	3.83833	3.70112e-19	4.50632e-17	MYB61	PREDICTED: transcription factor MYB86-like [Nicotiana sylvestris]	Organismal Systems	Environmental adaptation	ko04626//Plant-pathogen interaction	K09422	-	-	-
ncbi_107777327	71	59	56	262	222	289	3.22	2.88	2.35	9.56	10.27	12.74	2.81667	10.8567	1.94652	3.82213e-19	4.6423e-17	--	PREDICTED: uncharacterized protein LOC107777327 isoform X1 [Nicotiana tabacum]	-	-	-	-	-	-	-
ncbi_107802017	17	2	22	366	353	248	0.73	0.09	0.89	12.89	15.63	10.55	0.57	13.0233	4.51399	4.02434e-19	4.86877e-17	EXPA10	PREDICTED: expansin-A10-like [Nicotiana sylvestris]	-	-	-	-	GO:0030312//external encapsulating structure	-	GO:0071555//cell wall organization
ncbi_107793044	151	108	161	574	483	448	3.43	2.69	3.46	10.7	11.32	10.1	3.19333	10.7067	1.74537	4.02814e-19	4.86877e-17	PATL3	PREDICTED: patellin-3-like [Nicotiana sylvestris]	-	-	-	-	-	-	-
ncbi_107783024	3	8	12	108	143	141	0.17	0.51	0.66	5.15	8.58	8.13	0.446667	7.28667	4.02799	4.20849e-19	5.07444e-17	SP1L5	PREDICTED: protein SPIRAL1-like 5 [Nicotiana sylvestris]	-	-	-	-	-	-	-
ncbi_107788952	94	19	30	1438	1090	861	2.07	0.46	0.63	26.02	24.81	18.85	1.05333	23.2267	4.46275	4.25459e-19	5.11763e-17	MPE3	PREDICTED: pectinesterase 3-like [Nicotiana tabacum]	Metabolism;Metabolism	Global and overview maps;Carbohydrate metabolism	ko01100//Metabolic pathways;ko00040//Pentose and glucuronate interconversions	K01051;K01051	-	-	-
ncbi_107817894	27	44	24	308	217	236	1.01	1.81	0.85	9.46	8.38	8.77	1.22333	8.87	2.85812	4.29183e-19	5.14999e-17	HMGIY2	PREDICTED: HMG-Y-related protein A-like [Nicotiana tomentosiformis]	-	-	-	-	-	-	-
ncbi_107777040	201	243	227	2964	2383	1096	9.19	12.17	9.81	110.96	112.22	49.63	10.39	90.9367	3.12967	4.82555e-19	5.7765e-17	NRP1	PREDICTED: nodulin-related protein 1-like [Nicotiana tomentosiformis]	-	-	-	-	-	-	-
ncbi_107825792	253	291	312	778	783	814	7.4	9.35	8.63	18.67	23.62	23.64	8.46	21.9767	1.37724	5.08055e-19	6.06717e-17	HIP1	PREDICTED: E3 ubiquitin-protein ligase RNF6 isoform X1 [Ipomoea nil]	-	-	-	-	-	-	-
ncbi_107793690	84	134	128	866	650	526	1.72	2.99	2.47	14.49	13.68	10.63	2.39333	12.9333	2.434	5.59874e-19	6.67e-17	HEMA1	PREDICTED: glutamyl-tRNA reductase 1, chloroplastic-like [Nicotiana tomentosiformis]	Metabolism;Metabolism;Metabolism	Global and overview maps;Global and overview maps;Metabolism of cofactors and vitamins	ko01100//Metabolic pathways;ko01110//Biosynthesis of secondary metabolites;ko00860//Porphyrin and chlorophyll metabolism	K02492;K02492;K02492	-	-	-
ncbi_107805626	6	11	4	163	144	103	0.19	0.39	0.12	4.32	4.84	3.3	0.233333	4.15333	4.15381	5.98484e-19	7.11297e-17	--	DUF616 domain-containing protein [Cephalotus follicularis]	-	-	-	-	-	-	-
MSTRG.46835	242	149	483	11	11	14	4.35	2.94	8.23	0.16	0.2	0.25	5.17333	0.203333	-4.66918	6.05018e-19	7.17349e-17	--	PREDICTED: uncharacterized protein LOC107810502 [Nicotiana tabacum]	-	-	-	-	-	-	-
MSTRG.15903	988	1647	2777	14	25	83	21.74	39.73	57.86	0.25	0.57	1.81	39.7767	0.876667	-5.50375	6.90589e-19	8.16864e-17	TPS32	PREDICTED: vetispiradiene synthase 3-like [Nicotiana tomentosiformis]	-	-	-	-	GO:0044424//intracellular part	GO:0016838//carbon-oxygen lyase activity, acting on phosphates;GO:0043169//cation binding	GO:0006721//terpenoid metabolic process
ncbi_107827754	300	459	342	3780	3230	1818	17.44	29.28	18.85	180.52	193.98	105.03	21.8567	159.843	2.87051	7.08402e-19	8.34079e-17	NRP1	PREDICTED: nodulin-related protein 1-like [Nicotiana attenuata]	-	-	-	-	-	-	-
ncbi_107803997	0	0	0	482	570	194	0	0	0	18.64	27.73	9.08	0.001	18.4833	14.1739	7.08493e-19	8.34079e-17	DREB1A	PREDICTED: dehydration-responsive element-binding protein 1A-like [Nicotiana tabacum]	-	-	-	-	GO:0043231//intracellular membrane-bounded organelle	GO:0001071//nucleic acid binding transcription factor activity	GO:0010468//regulation of gene expression;GO:0034645//cellular macromolecule biosynthetic process
ncbi_107810736	189	168	150	1242	1093	688	11.37	11.08	8.54	61.29	67.83	41.07	10.33	56.73	2.45727	7.24824e-19	8.51292e-17	--	PREDICTED: protein YLS9-like [Nicotiana tabacum]	-	-	-	-	-	-	-
ncbi_107789489	11	14	24	154	110	169	0.38	0.53	0.79	4.38	3.94	5.83	0.566667	4.71667	3.0572	7.40027e-19	8.67103e-17	MYB102	PREDICTED: protein ODORANT1-like [Nicotiana tabacum]	Organismal Systems	Environmental adaptation	ko04626//Plant-pathogen interaction	K09422	-	GO:0005488//binding	-
ncbi_107794468	1405	2457	1821	9972	15315	20639	67.46	129.35	82.8	392.84	758.83	983.54	93.2033	711.737	2.93289	7.61324e-19	8.89963e-17	STR15	PREDICTED: thiosulfate sulfurtransferase 16, chloroplastic-like [Nicotiana tomentosiformis]	-	-	-	-	-	-	-
ncbi_107809124	135	91	157	5	4	5	4	2.95	4.4	0.12	0.12	0.15	3.78333	0.13	-4.86307	8.1102e-19	9.45836e-17	JMJ30	PREDICTED: lysine-specific demethylase JMJ30 [Nicotiana attenuata]	-	-	-	-	-	-	-
ncbi_107763344	384	496	600	2767	1503	2373	7.73	10.81	11.6	44.33	30.89	45.99	10.0467	40.4033	2.00776	8.9844e-19	1.04534e-16	ABI2	PREDICTED: probable protein phosphatase 2C 50 isoform X1 [Nicotiana sylvestris]	Environmental Information Processing;Environmental Information Processing	Signal transduction;Signal transduction	ko04075//Plant hormone signal transduction;ko04016//MAPK signaling pathway - plant	K14497;K14497	-	-	-
ncbi_107803249	258	287	346	1436	1685	1069	13.73	16.74	17.39	62.58	92.36	56.36	15.9533	70.4333	2.1424	1.04803e-18	1.21655e-16	DBP	PREDICTED: remorin-like [Nicotiana tabacum]	-	-	-	-	-	-	-
MSTRG.25841	52	51	60	209	186	249	1.2	1.16	1.29	3.31	3.83	4.81	1.21667	3.98333	1.71104	1.09813e-18	1.27173e-16	gmppA	mannose-1-phosphate guanyltransferase alpha-like [Dorcoceras hygrometricum]	Metabolism;Metabolism;Metabolism;Metabolism	Global and overview maps;Global and overview maps;Carbohydrate metabolism;Carbohydrate metabolism	ko01100//Metabolic pathways;ko01110//Biosynthesis of secondary metabolites;ko00520//Amino sugar and nucleotide sugar metabolism;ko00051//Fructose and mannose metabolism	K00966;K00966;K00966;K00966	-	GO:0016772//transferase activity, transferring phosphorus-containing groups	GO:0008152//metabolic process
ncbi_107799546	3	5	0	144	107	266	0.23	0.43	0	9.16	8.56	20.47	0.22	12.73	5.85459	1.12682e-18	1.30193e-16	GRXS2	PREDICTED: monothiol glutaredoxin-S3-like [Nicotiana tomentosiformis]	-	-	-	-	-	-	-
ncbi_107812816	124	227	191	1	1	5	1.96	3.93	2.86	0.01	0.02	0.08	2.91667	0.0366667	-6.31371	1.22831e-18	1.41592e-16	At4g27290	PREDICTED: G-type lectin S-receptor-like serine/threonine-protein kinase At4g27290 isoform X1 [Nicotiana tabacum]	-	-	-	-	-	-	-
ncbi_107779908	166	125	157	470	391	443	1.87	1.55	1.68	4.36	4.57	4.98	1.7	4.63667	1.44755	1.30564e-18	1.50157e-16	AHK1	PREDICTED: histidine kinase 1-like isoform X1 [Nicotiana tabacum]	-	-	-	-	-	-	-
ncbi_107765481	6	6	10	141	96	89	0.2	0.2	0.29	3.05	2.68	2.34	0.23	2.69	3.5479	1.49248e-18	1.7125e-16	At4g34320	PREDICTED: UPF0496 protein At4g34320-like [Nicotiana tomentosiformis]	-	-	-	-	-	-	-
ncbi_107787254	151	195	169	17	12	20	9.32	13.2	9.87	0.86	0.76	1.23	10.7967	0.95	-3.50651	1.53374e-18	1.7558e-16	SAUR76	PREDICTED: auxin-responsive protein SAUR72-like [Nicotiana tabacum]	-	-	-	-	-	-	-
ncbi_107831461	3	4	2	688	369	82	0.07	0.1	0.04	13.22	8.92	1.91	0.07	8.01667	6.8395	1.60199e-18	1.82972e-16	--	PREDICTED: uncharacterized protein LOC107831461 [Nicotiana tabacum]	-	-	-	-	-	-	-
ncbi_107790272	221	223	227	754	604	599	7.41	8.2	7.21	20.76	20.91	19.94	7.60667	20.5367	1.43287	1.6929e-18	1.92913e-16	At2g27500	PREDICTED: glucan endo-1,3-beta-glucosidase 14 [Nicotiana tomentosiformis]	-	-	-	-	GO:0030312//external encapsulating structure;GO:0031225//anchored component of membrane;GO:0043231//intracellular membrane-bounded organelle	GO:0008422//beta-glucosidase activity	GO:0006605//protein targeting;GO:0006950//response to stress;GO:0009755//hormone-mediated signaling pathway;GO:0043067//regulation of programmed cell death;GO:0044238//primary metabolic process
ncbi_107776643	14356	9121	17471	2981	2046	2188	398.69	277.76	459.49	67.93	58.65	60.31	378.647	62.2967	-2.60363	1.70162e-18	1.93464e-16	PGH1	PREDICTED: enolase-like [Nicotiana sylvestris]	Metabolism;Metabolism;Metabolism;Metabolism;Metabolism;Genetic Information Processing	Global and overview maps;Global and overview maps;Global and overview maps;Global and overview maps;Carbohydrate metabolism;Folding, sorting and degradation	ko01100//Metabolic pathways;ko01110//Biosynthesis of secondary metabolites;ko01200//Carbon metabolism;ko01230//Biosynthesis of amino acids;ko00010//Glycolysis / Gluconeogenesis;ko03018//RNA degradation	K01689;K01689;K01689;K01689;K01689;K01689	GO:0005576//extracellular region;GO:0005911//cell-cell junction;GO:0009536//plastid;GO:0016020//membrane;GO:0031967//organelle envelope	GO:0003676//nucleic acid binding;GO:0016836//hydro-lyase activity;GO:0046914//transition metal ion binding	GO:0001101//response to acid chemical;GO:0006006//glucose metabolic process;GO:0006090//pyruvate metabolic process;GO:0006739//NADP metabolic process;GO:0006970//response to osmotic stress;GO:0009314//response to radiation;GO:0010038//response to metal ion;GO:0010468//regulation of gene expression;GO:0034645//cellular macromolecule biosynthetic process;GO:0043094//cellular metabolic compound salv…
ncbi_107819908	2054	4702	3306	22976	27455	24839	97.13	243.79	148.05	891.44	1339.77	1165.79	162.99	1132.33	2.79644	1.90336e-18	2.15907e-16	--	PREDICTED: phosphoprotein ECPP44-like [Nicotiana tabacum]	-	-	-	-	-	-	-
ncbi_107767131	954	893	908	274	184	212	12.4	12.73	11.18	2.93	2.47	2.74	12.1033	2.71333	-2.15727	1.97197e-18	2.23182e-16	EIN4	PREDICTED: protein EIN4-like [Nicotiana sylvestris]	Environmental Information Processing;Environmental Information Processing	Signal transduction;Signal transduction	ko04075//Plant hormone signal transduction;ko04016//MAPK signaling pathway - plant	K14509;K14509	GO:0031090//organelle membrane	GO:0004672//protein kinase activity;GO:0060089//molecular transducer activity	GO:0000160//phosphorelay signal transduction system;GO:0006468//protein phosphorylation
ncbi_107816210	388	225	254	1566	1061	1672	11.58	7.36	7.18	38.34	32.67	49.52	8.70667	40.1767	2.20617	2.00849e-18	2.268e-16	--	PREDICTED: uncharacterized protein LOC104227167 [Nicotiana sylvestris]	-	-	-	-	-	-	-
ncbi_107826801	17905	23445	30184	2545	4021	3251	760.77	1092.28	1214.54	88.73	176.31	137.1	1022.53	134.047	-2.93134	2.04047e-18	2.2989e-16	ZSD1	PREDICTED: secoisolariciresinol dehydrogenase-like [Nicotiana tabacum]	Metabolism;Metabolism;Metabolism	Global and overview maps;Global and overview maps;Metabolism of terpenoids and polyketides	ko01100//Metabolic pathways;ko01110//Biosynthesis of secondary metabolites;ko00906//Carotenoid biosynthesis	K09841;K09841;K09841	-	GO:0003824//catalytic activity	GO:0044710//single-organism metabolic process
ncbi_107793652	1069	687	1059	4787	3283	3161	23.84	16.82	22.36	87.53	75.51	69.93	21.0067	77.6567	1.88626	2.06588e-18	2.32227e-16	HCF101	PREDICTED: fe-S cluster assembly factor HCF101, chloroplastic-like isoform X1 [Nicotiana tabacum]	-	-	-	-	GO:0009532//plastid stroma	-	GO:0005982//starch metabolic process;GO:0005984//disaccharide metabolic process;GO:0006090//pyruvate metabolic process;GO:0006739//NADP metabolic process;GO:0006779//porphyrin-containing compound biosynthetic process;GO:0009658//chloroplast organization;GO:0009668//plastid membrane organization;GO:0009893//positive regulation of metabolic process;GO:0016072//rRNA metabolic process;GO:0016109//tet…
ncbi_107829632	520	584	1279	70	74	78	11.38	14.03	26.52	1.26	1.68	1.7	17.31	1.54667	-3.48437	2.07872e-18	2.33144e-16	NPF3.1	PREDICTED: protein NRT1/ PTR FAMILY 3.1-like [Nicotiana tabacum]	-	-	-	-	-	-	GO:0051234//establishment of localization
ncbi_107763363	283	265	389	56	56	46	11.81	12.13	15.37	1.92	2.41	1.91	13.1033	2.08	-2.65528	2.17242e-18	2.43105e-16	--	PREDICTED: neutral alpha-glucosidase C [Nicotiana sylvestris]	-	-	-	-	-	-	-
ncbi_107773834	50	43	46	228	216	373	1.45	1.37	1.27	5.43	6.47	10.75	1.36333	7.55	2.46934	2.35538e-18	2.62989e-16	HSF30	PREDICTED: heat shock factor protein HSF30-like [Nicotiana tabacum]	-	-	-	-	-	-	GO:0006351//transcription, DNA-templated;GO:0006950//response to stress;GO:0009628//response to abiotic stimulus
ncbi_107770164	2143	797	5486	63	82	94	79.72	32.51	193.27	1.92	3.15	3.47	101.833	2.84667	-5.16079	2.62478e-18	2.92413e-16	At1g17710	inorganic pyrophosphatase 1-like [Nicotiana tabacum]	Metabolism;Metabolism	Global and overview maps;Metabolism of cofactors and vitamins	ko01100//Metabolic pathways;ko00750//Vitamin B6 metabolism	K13248;K13248	-	GO:0042578//phosphoric ester hydrolase activity	GO:0006796//phosphate-containing compound metabolic process
ncbi_107820805	16	11	15	115	97	109	0.52	0.39	0.46	3.05	3.24	3.5	0.456667	3.26333	2.83713	2.71469e-18	3.01089e-16	PUP10	PREDICTED: probable purine permease 10 isoform X1 [Nicotiana tabacum]	-	-	-	-	-	-	-
ncbi_107785752	257	286	342	1376	1052	890	9.22	11.25	11.62	40.52	38.96	31.69	10.6967	37.0567	1.79257	2.71475e-18	3.01089e-16	CAJ1	DNAJ heat shock N-terminal domain-containing protein [Solanum lycopersicum]	-	-	-	-	-	-	-
ncbi_107818669	144	109	147	436	540	500	2.47	2.05	2.39	6.13	9.54	8.5	2.30333	8.05667	1.80646	2.76882e-18	3.06404e-16	LECRK71	PREDICTED: L-type lectin-domain containing receptor kinase VII.1-like [Nicotiana tomentosiformis]	-	-	-	-	-	-	-
ncbi_107810512	12	14	16	119	118	215	0.6	0.77	0.76	4.88	6.09	10.67	0.71	7.21333	3.34478	2.87061e-18	3.16964e-16	At2g04570	PREDICTED: GDSL esterase/lipase At2g04570-like [Nicotiana tabacum]	-	-	-	-	-	-	-
ncbi_107778613	308	659	318	30	18	29	3.49	8.18	3.42	0.28	0.21	0.32	5.03	0.27	-4.21953	4.61957e-18	5.08949e-16	GMI1	protein defective in meristem silencing 3, partial [Nicotiana attenuata]	-	-	-	-	-	-	-
MSTRG.39188	112	99	113	4	3	5	4.01	3.89	3.81	0.12	0.12	0.17	3.90333	0.136667	-4.83597	4.90735e-18	5.39461e-16	GIP	polyprotein [Arabidopsis thaliana]	-	-	-	-	-	-	-
ncbi_107770767	232	206	287	978	813	682	6.96	6.78	8.17	24.11	25.21	20.34	7.30333	23.22	1.66874	4.99135e-18	5.47487e-16	RCA	PREDICTED: ribulose bisphosphate carboxylase/oxygenase activase, chloroplastic [Nicotiana sylvestris]	-	-	-	-	-	-	-
ncbi_107793428	434	483	671	1799	1763	1552	7.5	9.15	10.98	25.5	31.43	26.61	9.21	27.8467	1.59623	5.26587e-18	5.76329e-16	AGAL2	PREDICTED: alpha-galactosidase [Nicotiana sylvestris]	Metabolism;Metabolism;Metabolism;Metabolism;Metabolism	Global and overview maps;Lipid metabolism;Carbohydrate metabolism;Lipid metabolism;Glycan biosynthesis and metabolism	ko01100//Metabolic pathways;ko00561//Glycerolipid metabolism;ko00052//Galactose metabolism;ko00600//Sphingolipid metabolism;ko00603//Glycosphingolipid biosynthesis - globo and isoglobo series	K07407;K07407;K07407;K07407;K07407	GO:0005618//cell wall	GO:0004557//alpha-galactosidase activity	GO:0000226//microtubule cytoskeleton organization;GO:0005982//starch metabolic process;GO:0009887//organ morphogenesis;GO:0009893//positive regulation of metabolic process;GO:0009909//regulation of flower development
ncbi_107816401	481	463	404	3372	3469	1800	12.55	13.24	9.98	72.18	93.4	46.61	11.9233	70.73	2.56853	5.67418e-18	6.19656e-16	GAE1	PREDICTED: UDP-glucuronate 4-epimerase 1 [Nicotiana tomentosiformis]	Metabolism;Metabolism	Global and overview maps;Carbohydrate metabolism	ko01100//Metabolic pathways;ko00520//Amino sugar and nucleotide sugar metabolism	K08679;K08679	GO:0000139//Golgi membrane;GO:0031224//intrinsic component of membrane;GO:0031984//organelle subcompartment	GO:0016857//racemase and epimerase activity, acting on carbohydrates and derivatives;GO:0048037//cofactor binding	GO:0044238//primary metabolic process
ncbi_107798611	37	44	28	201	228	299	1.48	1.94	1.06	6.62	9.44	11.91	1.49333	9.32333	2.64231	5.87158e-18	6.3981e-16	ZAT6	PREDICTED: zinc finger protein ZAT10-like [Nicotiana tabacum]	-	-	-	-	-	-	-
ncbi_107773564	426	163	205	4308	3469	1944	10.94	4.59	4.99	90.8	91.97	49.57	6.84	77.4467	3.50113	6.13428e-18	6.66976e-16	GAE1	PREDICTED: UDP-glucuronate 4-epimerase 1-like [Nicotiana sylvestris]	Metabolism;Metabolism	Global and overview maps;Carbohydrate metabolism	ko01100//Metabolic pathways;ko00520//Amino sugar and nucleotide sugar metabolism	K08679;K08679	GO:0000139//Golgi membrane;GO:0031224//intrinsic component of membrane;GO:0031984//organelle subcompartment	GO:0016857//racemase and epimerase activity, acting on carbohydrates and derivatives;GO:0048037//cofactor binding	GO:0044238//primary metabolic process
ncbi_107822799	143	129	180	18	13	9	5.38	5.34	6.42	0.56	0.51	0.34	5.71333	0.47	-3.6036	6.44534e-18	6.97954e-16	PER17	PREDICTED: peroxidase 17 [Nicotiana sylvestris]	Metabolism;Metabolism;Metabolism	Global and overview maps;Global and overview maps;Biosynthesis of other secondary metabolites	ko01100//Metabolic pathways;ko01110//Biosynthesis of secondary metabolites;ko00940//Phenylpropanoid biosynthesis	K00430;K00430;K00430	GO:0043231//intracellular membrane-bounded organelle;GO:0044444//cytoplasmic part	GO:0003824//catalytic activity;GO:0043169//cation binding;GO:0046906//tetrapyrrole binding	GO:0006950//response to stress;GO:0009799//specification of symmetry;GO:0009933//meristem structural organization;GO:0009943//adaxial/abaxial axis specification;GO:0042743//hydrogen peroxide metabolic process;GO:0044710//single-organism metabolic process;GO:0048509//regulation of meristem development
ncbi_107816466	35	17	21	210	179	161	0.89	0.47	0.51	4.38	4.69	4.06	0.623333	4.37667	2.81176	6.44723e-18	6.97954e-16	At1g61740	PREDICTED: uncharacterized protein LOC107816466 [Nicotiana tabacum]	-	-	-	-	-	-	-
ncbi_107767786	27	39	17	216	282	315	1.41	2.24	0.84	9.28	15.24	16.37	1.49667	13.63	3.18696	6.78303e-18	7.32714e-16	MPSR1	PREDICTED: E3 ubiquitin-protein ligase RNF181-like [Nicotiana tabacum]	-	-	-	-	-	-	-
ncbi_107830287	1328	1096	3001	198	146	182	27.81	25.16	59.52	3.4	3.16	3.78	37.4967	3.44667	-3.44349	6.85804e-18	7.39213e-16	PAP1	PREDICTED: probable inactive purple acid phosphatase 1 [Nicotiana sylvestris]	-	-	-	-	-	-	-
ncbi_107790299	24	16	52	543	347	259	1.08	0.79	2.22	20.1	16.15	11.59	1.36333	15.9467	3.54804	7.05569e-18	7.58875e-16	--	PREDICTED: uncharacterized protein LOC104229355 [Nicotiana sylvestris]	-	-	-	-	-	-	-
ncbi_107780540	51	32	55	288	270	205	1.42	0.98	1.45	6.57	7.74	5.65	1.28333	6.65333	2.37418	7.34102e-18	7.87863e-16	--	PREDICTED: uncharacterized protein LOC107780540 [Nicotiana tabacum]	-	-	-	-	-	-	-
ncbi_107821140	190	222	240	618	510	642	12.37	15.7	14.84	33.08	34.32	41.56	14.3033	36.32	1.34441	7.40845e-18	7.9339e-16	--	PREDICTED: uncharacterized protein LOC107821140 isoform X1 [Nicotiana tabacum]	-	-	-	-	-	-	-
MSTRG.5289	131	198	136	1	2	3	4.75	7.87	4.67	0.03	0.07	0.11	5.76333	0.07	-6.3634	8.0344e-18	8.58577e-16	--	PREDICTED: cingulin-like [Nicotiana attenuata]	-	-	-	-	-	-	-
MSTRG.23245	0	0	0	199	206	418	0	0	0	3.33	4.33	8.45	0.001	5.37	12.3907	8.27763e-18	8.82675e-16	--	hypothetical protein A4A49_53075, partial [Nicotiana attenuata]	-	-	-	-	-	-	-
ncbi_107816688	235	232	304	1074	733	747	10.56	11.43	12.94	39.59	33.99	33.31	11.6433	35.63	1.61359	8.8458e-18	9.41246e-16	CYCU1-1	PREDICTED: cyclin-U1-1 [Nicotiana sylvestris]	-	-	-	-	-	GO:0019900//kinase binding	-
ncbi_107770934	1	1	0	231	454	1083	0.07	0.08	0	13.29	32.85	75.37	0.05	40.5033	9.6619	9.78351e-18	1.0388e-15	LE16	PREDICTED: non-specific lipid-transfer protein 2-like [Nicotiana sylvestris]	-	-	-	-	-	-	-
MSTRG.21354	0	0	0	189	207	287	0	0	0	4.49	6.81	7.6	0.001	6.3	12.6211	1.00107e-17	1.06067e-15	--	-	-	-	-	-	-	-	-
ncbi_107777140	2118	1458	2962	455	307	361	21.32	16.09	28.24	3.76	3.19	3.61	21.8833	3.52	-2.63619	1.01384e-17	1.07192e-15	At3g03300	PREDICTED: endoribonuclease Dicer homolog 2-like [Nicotiana tabacum]	-	-	-	-	-	-	-
ncbi_107790963	14	11	11	95	99	125	1.15	0.99	0.86	6.41	8.41	10.21	1	8.34333	3.06062	1.03576e-17	1.09277e-15	--	PREDICTED: uncharacterized protein LOC107790963 [Nicotiana tabacum]	-	-	-	-	-	-	-
ncbi_107771072	49	39	72	1445	848	343	1.57	1.37	2.18	37.98	28.03	10.9	1.70667	25.6367	3.90896	1.05025e-17	1.10572e-15	At1g09575	PREDICTED: calcium uniporter protein 5, mitochondrial-like [Nicotiana tabacum]	-	-	-	-	-	-	-
ncbi_107831715	1618	3069	2114	304	204	334	25.82	53.8	31.97	4.01	3.35	5.26	37.1967	4.20667	-3.14442	1.1289e-17	1.18601e-15	--	PREDICTED: loricrin-like isoform X2 [Nicotiana tabacum]	-	-	-	-	-	-	-
ncbi_107822369	166	57	81	1377	1255	787	7.24	2.73	3.35	49.3	56.51	34.09	4.44	46.6333	3.39273	1.19153e-17	1.24918e-15	BAG3	PREDICTED: BAG family molecular chaperone regulator 3-like [Nicotiana tabacum]	-	-	-	-	-	-	-
ncbi_107779957	114	137	176	9	2	2	2.72	3.6	4	0.18	0.06	0.05	3.44	0.0966667	-5.15325	1.25501e-17	1.31235e-15	PAB7	PREDICTED: polyadenylate-binding protein 7-like, partial [Nicotiana tabacum]	Genetic Information Processing;Genetic Information Processing;Genetic Information Processing	Translation;Translation;Folding, sorting and degradation	ko03013//RNA transport;ko03015//mRNA surveillance pathway;ko03018//RNA degradation	K13126;K13126;K13126	-	-	-
ncbi_107806752	66	28	57	337	301	281	2.83	1.32	2.32	11.85	13.29	11.93	2.15667	12.3567	2.51841	1.25706e-17	1.31235e-15	UNE10	PREDICTED: transcription factor UNE10 isoform X1 [Nicotiana tomentosiformis]	-	-	-	-	-	-	-
ncbi_107827168	1144	1191	1506	426	304	368	26.94	30.78	33.62	8.24	7.41	8.63	30.4467	8.09333	-1.91148	1.26597e-17	1.31889e-15	Gtp-bp	PREDICTED: signal recognition particle receptor subunit alpha-like [Nicotiana tabacum]	Genetic Information Processing	Folding, sorting and degradation	ko03060//Protein export	K13431	-	-	-
ncbi_107782225	2094	1754	2480	753	617	692	121.86	111.95	136.7	35.95	37.07	39.99	123.503	37.67	-1.71306	1.38626e-17	1.44119e-15	TCTP	PREDICTED: translationally-controlled tumor protein homolog [Nicotiana tomentosiformis]	-	-	-	-	-	-	-
ncbi_107780177	2096	2274	2942	464	374	658	50.96	60.26	67.56	9.13	9.37	15.97	59.5933	11.49	-2.37477	1.61784e-17	1.67844e-15	NFYA3	PREDICTED: nuclear transcription factor Y subunit A-3-like isoform X1 [Nicotiana tabacum]	-	-	-	-	GO:0043231//intracellular membrane-bounded organelle	-	GO:0010468//regulation of gene expression
ncbi_107823380	216	186	244	566	461	543	3.52	3.33	3.75	7.52	7.67	8.77	3.53333	7.98667	1.17656	1.69175e-17	1.75147e-15	WDR44	PREDICTED: WD repeat-containing protein 44-like [Nicotiana tabacum]	-	-	-	-	-	-	-
ncbi_107808754	476	673	619	107	90	130	10.4	16.13	12.81	1.91	2.03	2.82	13.1133	2.25333	-2.5409	1.70943e-17	1.76611e-15	abkC	PREDICTED: probable serine/threonine-protein kinase abkC [Nicotiana tabacum]	-	-	-	-	-	-	-
MSTRG.40158	0	0	0	327	171	201	0	0	0	11.88	7.82	8.84	0.001	9.51333	13.2157	1.73795e-17	1.79186e-15	--	-	-	-	-	-	-	-	-
ncbi_107819330	13	27	29	201	451	292	0.31	0.7	0.65	3.88	10.96	6.82	0.553333	7.22	3.70578	1.74548e-17	1.79366e-15	VIT_19s0014g04930	PREDICTED: probable terpene synthase 3 [Nicotiana tabacum]	Metabolism	Metabolism of terpenoids and polyketides	ko00909//Sesquiterpenoid and triterpenoid biosynthesis	K15803	-	-	-
ncbi_107813668	317	266	307	1679	1277	935	7.71	7.31	7.12	33.8	32.72	22.89	7.38	29.8033	2.01378	1.74691e-17	1.79366e-15	ITPK3	PREDICTED: inositol-tetrakisphosphate 1-kinase 3-like isoform X1 [Nicotiana tomentosiformis]	Metabolism;Environmental Information Processing;Metabolism	Global and overview maps;Signal transduction;Carbohydrate metabolism	ko01100//Metabolic pathways;ko04070//Phosphatidylinositol signaling system;ko00562//Inositol phosphate metabolism	K00913;K00913;K00913	-	-	-
ncbi_107808498	179	144	262	708	619	657	5.79	5.1	8.02	18.78	20.64	21.1	6.30333	20.1733	1.67826	1.78357e-17	1.82753e-15	--	tRNA-dihydrouridine synthase B [Gossypium arboreum]	-	-	-	-	-	-	-
ncbi_107772805	4410	3284	3421	10685	10319	13430	83.93	68.52	61.66	166.84	202.66	253.67	71.37	207.723	1.54127	1.87546e-17	1.91775e-15	MODA	PREDICTED: NADP-dependent malic enzyme, chloroplastic [Nicotiana tomentosiformis]	Metabolism;Metabolism;Metabolism;Metabolism	Global and overview maps;Global and overview maps;Carbohydrate metabolism;Energy metabolism	ko01100//Metabolic pathways;ko01200//Carbon metabolism;ko00620//Pyruvate metabolism;ko00710//Carbon fixation in photosynthetic organisms	K00029;K00029;K00029;K00029	-	GO:0000166//nucleotide binding;GO:0004470//malic enzyme activity;GO:0043169//cation binding	GO:0043648//dicarboxylic acid metabolic process
ncbi_107764661	289	152	100	1518	1863	1943	19.73	11.38	6.47	85.04	131.27	131.68	12.5267	115.997	3.21101	2.08637e-17	2.12904e-15	SAG21	PREDICTED: protein SENESCENCE-ASSOCIATED GENE 21, mitochondrial [Nicotiana tomentosiformis]	-	-	-	-	-	-	-
ncbi_107809356	47	44	36	436	286	216	0.91	0.94	0.66	6.96	5.74	4.17	0.836667	5.62333	2.7487	2.12271e-17	2.16169e-15	At2g05160	PREDICTED: zinc finger CCCH domain-containing protein 18-like isoform X1 [Nicotiana sylvestris]	-	-	-	-	-	-	-
ncbi_107790908	1	3	5	108	111	79	0.04	0.13	0.19	3.57	4.61	3.16	0.12	3.78	4.97728	2.13033e-17	2.16503e-15	--	Leucine-rich repeat structural protein ORF147 [Theobroma cacao]	-	-	-	-	-	-	-
ncbi_107820315	28	18	25	201	151	129	0.78	0.55	0.66	4.6	4.35	3.58	0.663333	4.17667	2.65455	2.25521e-17	2.28481e-15	--	PREDICTED: uncharacterized protein LOC107820315 [Nicotiana tabacum]	-	-	-	-	-	-	-
ncbi_107761627	228	126	313	1083	1236	1215	4.27	2.58	5.56	16.66	23.9	22.59	4.13667	21.05	2.34728	2.25737e-17	2.28481e-15	CSLC4	PREDICTED: xyloglucan glycosyltransferase 4-like, partial [Nicotiana tabacum]	-	-	-	-	-	GO:0016759//cellulose synthase activity	-
ncbi_107777693	386	115	930	8	6	3	12.8	4.18	29.19	0.22	0.21	0.1	15.39	0.176667	-6.44482	2.30102e-17	2.32426e-15	PAP17	PREDICTED: purple acid phosphatase 17-like [Nicotiana tabacum]	Metabolism;Metabolism	Global and overview maps;Metabolism of cofactors and vitamins	ko01100//Metabolic pathways;ko00740//Riboflavin metabolism	K14379;K14379	-	-	-
ncbi_107770993	371	455	642	1729	1713	1609	14.04	18.88	23	53.67	66.87	60.42	18.64	60.32	1.69423	2.3825e-17	2.40169e-15	CGLD27	DUF1230 domain-containing protein [Cephalotus follicularis]	-	-	-	-	-	-	-
ncbi_107792394	884	991	1179	278	231	322	39.23	48.22	49.55	10.12	10.58	14.18	45.6667	11.6267	-1.9737	2.61344e-17	2.62917e-15	ABCI17	PREDICTED: ABC transporter I family member 17-like [Nicotiana tabacum]	-	-	-	-	-	-	-
ncbi_107763380	183	261	287	861	1076	1016	2.3	3.59	3.42	8.87	13.96	12.67	3.10333	11.8333	1.93097	2.69187e-17	2.70262e-15	RLP32	PREDICTED: receptor-like protein 12 [Nicotiana tabacum]	-	-	-	-	-	-	-
ncbi_107832543	96	27	10	3402	1730	1304	4.36	1.34	0.43	126.63	80.99	58.72	2.04333	88.78	5.44124	2.7191e-17	2.72447e-15	TIP2-1	PREDICTED: aquaporin TIP2-1-like [Nicotiana sylvestris]	-	-	-	-	-	-	-
ncbi_107772601	40	17	12	243	380	387	1.79	0.84	0.51	8.93	17.57	17.21	1.04667	14.57	3.79913	2.75592e-17	2.75581e-15	HAT4	PREDICTED: homeobox-leucine zipper protein HAT4-like [Nicotiana tabacum]	-	-	-	-	-	-	-
ncbi_107772377	2	9	5	159	167	91	0.09	0.42	0.2	5.57	7.37	3.86	0.236667	5.6	4.5645	2.81475e-17	2.80899e-15	--	serinethreonine-protein kinase ctr1 [Nicotiana attenuata]	-	-	-	-	-	-	-
ncbi_107782164	313	288	345	906	861	756	7.08	7.14	7.39	16.81	20.09	16.96	7.20333	17.9533	1.31752	2.89576e-17	2.88406e-15	SKIP2	PREDICTED: F-box protein SKIP2-like [Nicotiana tabacum]	-	-	-	-	-	-	-
ncbi_107759395	93	94	120	299	309	354	2.57	2.84	3.13	6.76	8.77	9.67	2.84667	8.4	1.56112	3.00689e-17	2.98876e-15	--	PREDICTED: uncharacterized protein LOC104097398 [Nicotiana tomentosiformis]	-	-	-	-	-	-	-
ncbi_107790139	125	177	249	760	689	879	5.01	7.82	9.49	25.07	28.6	35.08	7.44	29.5833	1.99141	3.07038e-17	3.04579e-15	SYP121	PREDICTED: syntaxin-121-like [Nicotiana tabacum]	Genetic Information Processing	Folding, sorting and degradation	ko04130//SNARE interactions in vesicular transport	K08486	-	-	-
ncbi_107774953	433	430	560	1754	1350	1222	12.21	13.29	14.95	40.56	39.28	34.19	13.4833	38.01	1.4952	3.26647e-17	3.23007e-15	IPCS2	PREDICTED: phosphatidylinositol:ceramide inositolphosphotransferase 2-like [Nicotiana tomentosiformis]	Metabolism;Metabolism	Global and overview maps;Lipid metabolism	ko01100//Metabolic pathways;ko00600//Sphingolipid metabolism	K04714;K04714	-	-	-
MSTRG.50845	2	1	2	769	608	57	0.23	0.12	0.21	71.49	71.09	6.41	0.186667	49.6633	8.05557	3.26912e-17	3.23007e-15	--	PREDICTED: stress-induced protein KIN1-like [Nicotiana tomentosiformis]	-	-	-	-	-	-	-
ncbi_107797968	529	544	480	128	91	91	20.58	23.24	17.7	4.09	3.66	3.52	20.5067	3.75667	-2.44857	3.46498e-17	3.41681e-15	At3g21360	PREDICTED: clavaminate synthase-like protein At3g21360 [Nicotiana tabacum]	-	-	-	-	-	-	-
ncbi_107785578	38	28	55	847	479	253	1.14	0.92	1.56	20.82	14.8	7.51	1.20667	14.3767	3.57463	3.63303e-17	3.57544e-15	PPH	PREDICTED: pheophytinase, chloroplastic [Nicotiana sylvestris]	-	-	-	-	-	-	-
ncbi_107803744	4100	4994	5863	857	955	1313	80.58	107.62	109.11	13.82	19.37	25.61	99.1033	19.6	-2.33808	3.72191e-17	3.65569e-15	At4g33300	PREDICTED: probable disease resistance protein At4g33300, partial [Nicotiana tabacum]	-	-	-	-	-	-	-
ncbi_107824931	192	220	202	587	518	588	5.74	7.22	5.72	14.41	15.99	17.46	6.22667	15.9533	1.35733	4.08759e-17	4.00696e-15	PUB27	PREDICTED: U-box domain-containing protein 28-like isoform X5 [Nicotiana tabacum]	-	-	-	-	-	-	-
MSTRG.30449	53	56	45	227	198	210	3.76	4.37	3	13.17	14.49	14.74	3.71	14.1333	1.92961	4.40113e-17	4.30584e-15	--	PREDICTED: uncharacterized protein LOC107825454 [Nicotiana tabacum]	-	-	-	-	-	-	-
ncbi_107823258	477	288	315	2089	1561	1401	27.62	18.29	17.28	99.26	93.29	80.53	21.0633	91.0267	2.11156	4.53685e-17	4.42993e-15	PRA1F2	PREDICTED: PRA1 family protein F2-like [Nicotiana tomentosiformis]	-	-	-	-	-	-	-
ncbi_107781689	204	274	210	1180	2388	1536	4.85	7.14	4.73	23.02	58.56	36.24	5.57333	39.2733	2.81694	4.77743e-17	4.65312e-15	--	PREDICTED: uncharacterized protein LOC104232363 isoform X1 [Nicotiana sylvestris]	-	-	-	-	-	-	-
ncbi_107773232	2786	2956	1784	23843	17008	11958	242.02	281.57	146.77	1699.38	1524.71	1030.97	223.453	1418.35	2.66617	4.78413e-17	4.65312e-15	CAB40	chlorophyll a/b-binding protein Cab-1D, partial [Solanum lycopersicum]	Metabolism;Metabolism	Global and overview maps;Energy metabolism	ko01100//Metabolic pathways;ko00196//Photosynthesis - antenna proteins	K08912;K08912	GO:0009521//photosystem;GO:0031224//intrinsic component of membrane;GO:0044434//chloroplast part	GO:0043169//cation binding;GO:0046906//tetrapyrrole binding	GO:0006091//generation of precursor metabolites and energy;GO:0006464//cellular protein modification process
MSTRG.3293	127	123	164	17	10	8	6.69	7.11	8.19	0.74	0.54	0.42	7.33	0.566667	-3.69324	4.82539e-17	4.68411e-15	--	PREDICTED: transcription repressor OFP14-like [Solanum pennellii]	-	-	-	-	-	-	-
ncbi_107773876	237	201	417	1333	2326	1836	3.23	3.01	5.39	14.92	32.75	24.86	3.87667	24.1767	2.64073	4.92451e-17	4.77103e-15	TPS11	PREDICTED: probable alpha,alpha-trehalose-phosphate synthase [UDP-forming] 11 [Nicotiana tabacum]	Metabolism;Metabolism	Global and overview maps;Carbohydrate metabolism	ko01100//Metabolic pathways;ko00500//Starch and sucrose metabolism	K16055;K16055	-	-	-
MSTRG.24446	124	111	169	13	8	15	2.19	2.15	2.82	0.19	0.15	0.26	2.38667	0.2	-3.57693	5.04109e-17	4.87449e-15	--	PREDICTED: uncharacterized protein LOC108947422 [Nicotiana tomentosiformis]	-	-	-	-	-	-	-
ncbi_107788512	4339	5132	4428	1291	1217	1322	125.32	162.53	121.11	30.59	36.28	37.9	136.32	34.9233	-1.96473	5.18764e-17	5.00647e-15	RAP2-2	ethylene-responsive transcription factor RAP2-12-like [Nicotiana tabacum]	-	-	-	-	GO:0043231//intracellular membrane-bounded organelle	GO:0001071//nucleic acid binding transcription factor activity	GO:0010468//regulation of gene expression;GO:0034645//cellular macromolecule biosynthetic process
ncbi_107792895	4	0	3	94	137	98	0.17	0	0.12	3.22	5.91	4.07	0.0966667	4.4	5.50834	5.4846e-17	5.28283e-15	EXPA10	PREDICTED: expansin-A10-like [Nicotiana tomentosiformis]	-	-	-	-	GO:0030312//external encapsulating structure	-	GO:0071555//cell wall organization
ncbi_107764320	59	65	59	351	257	230	0.98	1.18	0.93	4.77	4.4	3.78	1.03	4.31667	2.06727	5.68553e-17	5.46579e-15	--	PREDICTED: early endosome antigen 1-like [Nicotiana tabacum]	-	-	-	-	-	-	-
ncbi_107827024	2	3	2	69	188	256	0.05	0.09	0.05	1.48	5.06	6.62	0.0633333	4.38667	6.11402	5.73964e-17	5.50718e-15	DTX16	PREDICTED: protein DETOXIFICATION 16-like [Nicotiana tabacum]	-	-	-	-	-	-	-
ncbi_107770322	207	289	199	956	1375	1556	7.57	11.59	6.9	28.7	51.92	56.51	8.68667	45.71	2.39564	5.80815e-17	5.5622e-15	--	PREDICTED: LEAF RUST 10 DISEASE-RESISTANCE LOCUS RECEPTOR-LIKE PROTEIN KINASE-like 2.1 [Nicotiana attenuata]	-	-	-	-	-	-	-
ncbi_107806768	3	3	0	232	73	171	0.18	0.19	0	11.19	4.43	9.98	0.123333	8.53333	6.11247	5.87405e-17	5.61451e-15	ZAT11	PREDICTED: zinc finger protein ZAT12-like [Nicotiana tomentosiformis]	-	-	-	-	-	-	-
ncbi_107783943	27	17	18	158	106	157	0.78	0.54	0.49	3.76	3.17	4.52	0.603333	3.81667	2.66129	6.41823e-17	6.1229e-15	DREB2C	PREDICTED: dehydration-responsive element-binding protein 2C-like [Nicotiana tomentosiformis]	-	-	-	-	-	-	-
ncbi_107770503	478	900	1026	81	85	115	8.18	16.84	16.56	1.14	1.5	1.95	13.86	1.53	-3.17932	6.9019e-17	6.57172e-15	YSL3	PREDICTED: metal-nicotianamine transporter YSL3-like isoform X1 [Nicotiana tabacum]	-	-	-	-	-	-	-
ncbi_107807439	0	0	0	461	473	105	0	0	0	20.07	25.9	5.53	0.001	17.1667	14.0673	7.59703e-17	7.21979e-15	CML37	regulator of gene silencing [Nicotiana benthamiana]	Organismal Systems	Environmental adaptation	ko04626//Plant-pathogen interaction	K13448	-	-	-
ncbi_107780092	5	12	18	466	227	137	0.15	0.4	0.52	11.6	7.11	4.13	0.356667	7.61333	4.41588	8.30656e-17	7.87905e-15	PUB23	PREDICTED: E3 ubiquitin-protein ligase PUB23-like [Nicotiana sylvestris]	-	-	-	-	-	-	-
ncbi_107765079	2656	1383	1222	57667	30533	12380	129.78	74.1	56.55	2312	1539.64	600.4	86.81	1484.01	4.0955	8.56496e-17	8.1087e-15	CAB13	PREDICTED: chlorophyll a-b binding protein 13, chloroplastic-like [Nicotiana tabacum]	Metabolism;Metabolism	Global and overview maps;Energy metabolism	ko01100//Metabolic pathways;ko00196//Photosynthesis - antenna proteins	K08914;K08914	-	-	-
ncbi_107823775	177	237	125	1390	2151	1177	4.36	6.4	2.92	28.07	54.68	28.77	4.56	37.1733	3.02716	8.72463e-17	8.2442e-15	--	PREDICTED: uncharacterized protein LOC107823775 isoform X1 [Nicotiana tabacum]	-	-	-	-	-	-	-
ncbi_107819323	3663	3479	3590	203	280	577	78.86	82.11	73.2	3.59	6.22	12.33	78.0567	7.38	-3.40283	9.50767e-17	8.96711e-15	At4g19190	PREDICTED: uncharacterized zinc finger CCHC domain-containing protein At4g19190 [Nicotiana sylvestris]	-	-	-	-	-	-	-
ncbi_107769877	250	210	252	46	39	56	3.01	2.78	2.87	0.45	0.48	0.67	2.88667	0.533333	-2.4363	9.8426e-17	9.26544e-15	Nol6	PREDICTED: LOW QUALITY PROTEIN: nucleolar protein 6-like [Nicotiana tabacum]	Genetic Information Processing	Translation	ko03008//Ribosome biogenesis in eukaryotes	K14544	-	-	-
ncbi_107775724	9	19	15	158	196	120	0.23	0.56	0.4	3.45	5.55	3.14	0.396667	4.04667	3.35073	1.01886e-16	9.57308e-15	At3g05640	PREDICTED: probable protein phosphatase 2C 34 isoform X1 [Nicotiana tomentosiformis]	-	-	-	-	-	-	-
ncbi_107777338	18	3	3	208	230	199	0.47	0.09	0.07	4.47	6.22	5.18	0.21	5.29	4.65481	1.02748e-16	9.63586e-15	POX2	proline dehydrogenase 2, mitochondrial-like [Nicotiana tabacum]	Metabolism;Metabolism;Metabolism	Global and overview maps;Global and overview maps;Amino acid metabolism	ko01100//Metabolic pathways;ko01110//Biosynthesis of secondary metabolites;ko00330//Arginine and proline metabolism	K00318;K00318;K00318	-	-	-
ncbi_107806444	616	633	744	209	134	164	16.56	18.65	18.94	4.62	3.73	4.38	18.05	4.24333	-2.08873	1.03665e-16	9.70363e-15	BAT1	PREDICTED: amino-acid permease BAT1 homolog, partial [Nicotiana tabacum]	-	-	-	-	-	-	-
ncbi_107767528	42	21	46	2674	1028	300	1.92	1.05	2	100.51	48.62	13.64	1.65667	54.2567	5.03345	1.04287e-16	9.74347e-15	SODCP	PREDICTED: superoxide dismutase [Cu-Zn], chloroplastic-like [Nicotiana tabacum]	Cellular Processes	Transport and catabolism	ko04146//Peroxisome	K04565	GO:0005576//extracellular region;GO:0009532//plastid stroma	GO:0003824//catalytic activity;GO:0016209//antioxidant activity;GO:0043169//cation binding	GO:0006801//superoxide metabolic process;GO:0006950//response to stress;GO:0009404//toxin metabolic process
ncbi_107812303	578	713	716	2040	2252	1903	15.26	20.62	17.83	43.93	61.08	49.68	17.9033	51.5633	1.52612	1.07528e-16	1.00275e-14	TLP1	PREDICTED: protein TWIN LOV 1-like isoform X1 [Nicotiana tabacum]	-	-	-	-	-	-	-
ncbi_107770525	183	225	193	705	521	666	4.56	6.14	4.55	14.4	13.39	16.46	5.08333	14.75	1.53687	1.07832e-16	1.0037e-14	CDF3	PREDICTED: cyclic dof factor 1-like [Nicotiana tabacum]	-	-	-	-	-	-	-
ncbi_107777210	1339	1433	1843	399	354	500	35.22	41.34	45.91	8.62	9.6	13.07	40.8233	10.43	-1.96865	1.08465e-16	1.00772e-14	CYP71D55	CYP71D47v1 [Nicotiana tabacum]	Metabolism	Global and overview maps	ko01100//Metabolic pathways	K00512	-	-	-
ncbi_107786953	1535	1558	1878	621	453	570	21.58	24.01	25	7.16	6.57	7.95	23.53	7.22667	-1.7031	1.09101e-16	1.01173e-14	RLK7	PREDICTED: receptor-like protein kinase HAIKU2 [Nicotiana tabacum]	-	-	-	-	GO:0031224//intrinsic component of membrane	GO:0004672//protein kinase activity;GO:0032550//purine ribonucleoside binding	GO:0006464//cellular protein modification process;GO:0006796//phosphate-containing compound metabolic process
ncbi_107806960	56	23	34	2419	1113	312	2.49	1.12	1.43	88.16	51	13.76	1.68	50.9733	4.92321	1.13412e-16	1.04976e-14	SODCP	PREDICTED: superoxide dismutase [Cu-Zn], chloroplastic [Nicotiana tabacum]	Cellular Processes	Transport and catabolism	ko04146//Peroxisome	K04565	GO:0005576//extracellular region;GO:0009532//plastid stroma	GO:0003824//catalytic activity;GO:0016209//antioxidant activity;GO:0043169//cation binding	GO:0006801//superoxide metabolic process;GO:0006950//response to stress;GO:0009404//toxin metabolic process
ncbi_107829293	385	396	585	104	86	78	24.38	27.53	35.15	5.43	5.63	4.91	29.02	5.32333	-2.44665	1.1468e-16	1.05953e-14	CYCLASE3	PREDICTED: kynurenine formamidase-like [Nicotiana tabacum]	-	-	-	-	-	-	-
ncbi_107819693	203	225	266	14	1	2	5.22	8.11	7.29	0.22	0.02	0.04	6.87333	0.0933333	-6.20247	1.16054e-16	1.07023e-14	Bag6	PREDICTED: large proline-rich protein BAG6-like isoform X1 [Nicotiana tabacum]	-	-	-	-	-	-	-
ncbi_107828995	3	0	1	110	142	114	0.16	0	0.05	4.74	7.69	5.94	0.07	6.12333	6.45082	1.25382e-16	1.15412e-14	--	PREDICTED: uncharacterized protein LOC107828995 [Nicotiana tabacum]	-	-	-	-	-	-	-
ncbi_107810261	5	7	4	90	97	76	0.3	0.46	0.23	4.44	6.01	4.52	0.33	4.99	3.9185	1.31828e-16	1.21121e-14	--	serinethreonine-protein kinase ctr1 [Nicotiana attenuata]	-	-	-	-	-	-	-
ncbi_107783531	105	124	234	4	6	9	2.51	3.25	5.3	0.08	0.15	0.21	3.68667	0.146667	-4.6517	1.3295e-16	1.21927e-14	AMT1-2	PREDICTED: ammonium transporter 1 member 2-like [Nicotiana tabacum]	-	-	-	-	GO:0031224//intrinsic component of membrane	GO:0015077//monovalent inorganic cation transmembrane transporter activity	GO:0015695//organic cation transport;GO:0015696//ammonium transport;GO:0032958//inositol phosphate biosynthetic process
ncbi_107800528	991	1074	1429	350	304	356	49.29	58.68	67.45	11.28	12.51	14.06	58.4733	12.6167	-2.21245	1.35082e-16	1.23655e-14	CCS	PREDICTED: copper chaperone for superoxide dismutase, chloroplastic/cytosolic isoform X1 [Nicotiana sylvestris]	-	-	-	-	-	-	-
ncbi_107798781	11734	9480	17650	41147	51772	59779	386.81	342.64	550.98	1112.92	1761.2	1955.87	426.81	1610	1.91539	1.41153e-16	1.28975e-14	THI1	PREDICTED: thiamine thiazole synthase, chloroplastic [Nicotiana tomentosiformis]	Metabolism;Metabolism	Global and overview maps;Metabolism of cofactors and vitamins	ko01100//Metabolic pathways;ko00730//Thiamine metabolism	K03146;K03146	-	-	-
ncbi_107760301	271	123	214	1	2	10	4.08	2.03	3.05	0.01	0.03	0.15	3.05333	0.0633333	-5.59128	1.47326e-16	1.34368e-14	LOX1.6	PREDICTED: linoleate 9S-lipoxygenase 6 [Nicotiana tabacum]	Metabolism	Lipid metabolism	ko00591//Linoleic acid metabolism	K15718	-	GO:0016701//oxidoreductase activity, acting on single donors with incorporation of molecular oxygen;GO:0043169//cation binding	GO:0006633//fatty acid biosynthetic process
ncbi_107797888	35	41	32	189	320	455	1.51	1.92	1.3	6.63	14.12	19.31	1.57667	13.3533	3.08225	1.71983e-16	1.56571e-14	--	uncharacterized LOC101243814 [Solanum lycopersicum]	-	-	-	-	-	-	-
ncbi_107777560	194	179	217	574	543	484	3.42	3.46	3.62	8.3	9.87	8.46	3.5	8.87667	1.34266	1.801e-16	1.63495e-14	CNGC15C	PREDICTED: protein CNGC15b-like [Nicotiana tomentosiformis]	Organismal Systems	Environmental adaptation	ko04626//Plant-pathogen interaction	K05391	GO:0031224//intrinsic component of membrane	GO:0005267//potassium channel activity;GO:0005515//protein binding;GO:0030551//cyclic nucleotide binding	GO:0030001//metal ion transport;GO:0034220//ion transmembrane transport
ncbi_107816366	0	5	1	561	78	358	0	0.28	0.05	23.42	4.1	18.08	0.11	15.2	7.11042	1.80246e-16	1.63495e-14	CDI	PREDICTED: cysteine protease inhibitor 8-like [Nicotiana tabacum]	-	-	-	-	-	-	-
MSTRG.31026	155	105	197	647	636	522	2.06	1.53	2.47	7.05	8.72	6.88	2.02	7.55	1.90212	1.81455e-16	1.64293e-14	--	-	-	-	-	-	-	-	-
ncbi_107775241	219	197	161	1162	782	703	16.23	16.01	11.3	70.65	59.8	51.71	14.5133	60.72	2.06479	2.11413e-16	1.91069e-14	TIFY6A	PREDICTED: protein TIFY 6b-like [Nicotiana tabacum]	Environmental Information Processing	Signal transduction	ko04075//Plant hormone signal transduction	K13464	-	-	-
ncbi_107780686	215	177	228	1750	1236	743	14.76	13.32	14.86	98.6	87.64	50.68	14.3133	78.9733	2.46401	2.15979e-16	1.94842e-14	PGR5	PREDICTED: protein PROTON GRADIENT REGULATION 5, chloroplastic [Nicotiana sylvestris]	-	-	-	-	GO:0031976//plastid thylakoid;GO:0044434//chloroplast part	-	GO:0006950//response to stress;GO:0009639//response to red or far red light;GO:0009642//response to light intensity;GO:0009767//photosynthetic electron transport chain;GO:0034285//response to disaccharide;GO:0043269//regulation of ion transport
ncbi_107765654	106	43	137	760	620	605	2.87	1.28	3.51	16.87	17.31	16.24	2.55333	16.8067	2.71858	2.27688e-16	2.05035e-14	Prcp	PREDICTED: lysosomal Pro-X carboxypeptidase-like [Nicotiana tabacum]	-	-	-	-	-	-	-
ncbi_107802178	218	207	206	664	512	822	3.28	3.41	2.93	8.18	7.94	12.26	3.20667	9.46	1.56077	2.41179e-16	2.16791e-14	MDIS2	PREDICTED: probable LRR receptor-like serine/threonine-protein kinase MRH1 [Nicotiana tabacum]	-	-	-	-	-	-	-
ncbi_107801215	141	100	106	1068	758	474	5.33	4.14	3.79	33.1	29.54	17.77	4.42	26.8033	2.60029	2.41663e-16	2.16835e-14	--	PREDICTED: protein YLS9 [Nicotiana sylvestris]	-	-	-	-	-	-	-
ncbi_107809983	21464	30252	30021	695	953	2848	427.17	660.17	565.82	11.34	19.58	56.26	551.053	29.06	-4.24509	2.48498e-16	2.22567e-14	GRDP1	PREDICTED: glycine-rich domain-containing protein 1-like, partial [Nicotiana tabacum]	-	-	-	-	-	-	-
ncbi_107818699	1058	685	495	60	51	98	70.6	50.12	31.28	3.28	3.51	6.49	50.6667	4.42667	-3.51674	2.5938e-16	2.31896e-14	LSU2	PREDICTED: protein RESPONSE TO LOW SULFUR 3-like [Nicotiana attenuata]	-	-	-	-	-	-	-
ncbi_107765015	4	18	5	173	194	168	0.17	0.89	0.2	6.41	9.05	7.51	0.42	7.65667	4.18826	2.60114e-16	2.32135e-14	XTH23	PREDICTED: probable xyloglucan endotransglucosylase/hydrolase protein 23 [Nicotiana tabacum]	-	-	-	-	GO:0005576//extracellular region;GO:0030312//external encapsulating structure	GO:0016758//transferase activity, transferring hexosyl groups;GO:0016787//hydrolase activity	GO:0044042//glucan metabolic process;GO:0045229//external encapsulating structure organization
ncbi_107768124	57	62	69	241	251	402	1.21	1.45	1.39	4.21	5.51	8.49	1.35	6.07	2.16874	2.60972e-16	2.32485e-14	RKF3	PREDICTED: probable LRR receptor-like serine/threonine-protein kinase RKF3 [Nicotiana tabacum]	-	-	-	-	-	-	-
ncbi_107792477	168	167	176	658	570	463	2.99	3.26	2.96	9.6	10.44	8.18	3.07	9.40667	1.61544	2.7546e-16	2.44953e-14	ABCG22	PREDICTED: ABC transporter G family member 22-like isoform X1 [Nicotiana tabacum]	-	-	-	-	-	GO:0015098//molybdate ion transmembrane transporter activity;GO:0017111//nucleoside-triphosphatase activity;GO:0032550//purine ribonucleoside binding	GO:0015698//inorganic anion transport
ncbi_107776492	184	138	156	17	15	25	3.55	2.92	2.86	0.27	0.3	0.48	3.11	0.35	-3.15149	3.06143e-16	2.71752e-14	fray2	PREDICTED: serine/threonine-protein kinase OSR1-like isoform X1 [Nicotiana tabacum]	-	-	-	-	-	-	-
ncbi_107770253	1773	2414	3082	564	353	514	26.92	40.25	44.34	6.89	5.45	7.66	37.17	6.66667	-2.4791	3.07708e-16	2.72656e-14	LOX1.5	PREDICTED: probable linoleate 9S-lipoxygenase 5 isoform X1 [Nicotiana tabacum]	Metabolism	Lipid metabolism	ko00591//Linoleic acid metabolism	K15718	-	-	-
ncbi_107794832	45	25	63	239	225	242	1.3	0.79	1.73	5.68	6.73	6.96	1.27333	6.45667	2.34218	3.85018e-16	3.40553e-14	--	PREDICTED: U-box domain-containing protein 4-like [Nicotiana sylvestris]	-	-	-	-	-	-	-
ncbi_107767654	523	458	814	82	98	122	13.49	12.94	19.89	1.73	2.62	3.13	15.44	2.49333	-2.63053	4.06321e-16	3.58758e-14	CAT1	PREDICTED: catalase isozyme 3-like [Nicotiana tomentosiformis]	Metabolism;Metabolism;Environmental Information Processing;Cellular Processes;Metabolism;Metabolism	Global and overview maps;Global and overview maps;Signal transduction;Transport and catabolism;Carbohydrate metabolism;Amino acid metabolism	ko01110//Biosynthesis of secondary metabolites;ko01200//Carbon metabolism;ko04016//MAPK signaling pathway - plant;ko04146//Peroxisome;ko00630//Glyoxylate and dicarboxylate metabolism;ko00380//Tryptophan metabolism	K03781;K03781;K03781;K03781;K03781;K03781	GO:0042579//microbody	GO:0004601//peroxidase activity;GO:0043169//cation binding;GO:0046906//tetrapyrrole binding	GO:0006950//response to stress;GO:0042743//hydrogen peroxide metabolic process;GO:0044710//single-organism metabolic process
ncbi_107802235	0	0	2	220	245	223	0	0	0.08	7.37	10.32	9.04	0.0266667	8.91	8.38424	4.15586e-16	3.6629e-14	D14	PREDICTED: probable esterase KAI2 [Nicotiana sylvestris]	-	-	-	-	-	-	-
ncbi_107777703	1129	925	1063	322	291	367	86.11	77.36	76.78	20.15	22.91	27.78	80.0833	23.6133	-1.7619	4.2339e-16	3.72508e-14	At3g03070	PREDICTED: NADH dehydrogenase [ubiquinone] iron-sulfur protein 6, mitochondrial-like [Nicotiana tabacum]	Metabolism;Metabolism	Global and overview maps;Energy metabolism	ko01100//Metabolic pathways;ko00190//Oxidative phosphorylation	K03939;K03939	-	-	-
ncbi_107810926	8	7	26	147	285	455	0.27	0.26	0.85	4.1	10.01	15.36	0.46	9.82333	4.41651	4.42442e-16	3.88585e-14	ERF5	PREDICTED: ethylene-responsive transcription factor 5 [Nicotiana tabacum]	-	-	-	-	-	-	-
ncbi_107771128	2265	1932	2520	745	452	548	44.9	41.99	47.32	12.11	9.25	10.78	44.7367	10.7133	-2.06205	4.65271e-16	4.07915e-14	BIP5	PREDICTED: luminal-binding protein 5-like [Nicotiana tabacum]	Genetic Information Processing;Genetic Information Processing	Folding, sorting and degradation;Folding, sorting and degradation	ko04141//Protein processing in endoplasmic reticulum;ko03060//Protein export	K09490;K09490	GO:0043231//intracellular membrane-bounded organelle	GO:0016628//oxidoreductase activity, acting on the CH-CH group of donors, NAD or NADP as acceptor;GO:0032550//purine ribonucleoside binding	GO:0044710//single-organism metabolic process
ncbi_107786887	6	7	11	95	68	123	0.05	0.06	0.09	0.59	0.54	0.93	0.0666667	0.686667	3.36457	5.1513e-16	4.50833e-14	RGA2	PREDICTED: disease resistance protein RGA2-like [Nicotiana tabacum]	-	-	-	-	-	-	-
ncbi_107819498	527	372	552	1548	1155	1257	11.72	9.07	11.64	28.27	26.52	27.76	10.81	27.5167	1.34794	5.22184e-16	4.56206e-14	PLC2	PREDICTED: phosphoinositide phospholipase C 2-like isoform X1 [Nicotiana tabacum]	Metabolism;Environmental Information Processing;Metabolism	Global and overview maps;Signal transduction;Carbohydrate metabolism	ko01100//Metabolic pathways;ko04070//Phosphatidylinositol signaling system;ko00562//Inositol phosphate metabolism	K05857;K05857;K05857	-	GO:0042578//phosphoric ester hydrolase activity;GO:0060089//molecular transducer activity	GO:0006629//lipid metabolic process;GO:0007165//signal transduction
ncbi_107825965	43	14	22	208	441	432	1.13	0.4	0.55	4.47	11.93	11.24	0.693333	9.21333	3.7321	5.27705e-16	4.60222e-14	GA20OX1	Ntc12 [Nicotiana tabacum]	Metabolism;Metabolism;Metabolism	Global and overview maps;Global and overview maps;Metabolism of terpenoids and polyketides	ko01100//Metabolic pathways;ko01110//Biosynthesis of secondary metabolites;ko00904//Diterpenoid biosynthesis	K05282;K05282;K05282	-	GO:0016705//oxidoreductase activity, acting on paired donors, with incorporation or reduction of molecular oxygen;GO:0043169//cation binding	GO:0044710//single-organism metabolic process
ncbi_107778576	477	547	639	1454	1142	1326	6.31	7.93	8	15.78	15.59	17.41	7.41333	16.26	1.13313	5.29252e-16	4.60764e-14	HSL2	PREDICTED: receptor-like protein kinase HSL1 [Nicotiana tabacum]	-	-	-	-	GO:0016020//membrane	GO:0004674//protein serine/threonine kinase activity;GO:0016491//oxidoreductase activity;GO:0036094//small molecule binding;GO:0097159//organic cyclic compound binding;GO:1901363//heterocyclic compound binding	GO:0006468//protein phosphorylation;GO:0044710//single-organism metabolic process
ncbi_107824746	729	1252	1196	4802	3717	4074	33.69	63.44	52.34	182.07	177.27	186.9	49.8233	182.08	1.86968	5.31895e-16	4.62257e-14	--	PREDICTED: remorin-like isoform X1 [Nicotiana sylvestris]	-	-	-	-	-	-	-
ncbi_107829885	12706	8166	9175	1400	430	1073	317.37	223.66	217.03	28.69	11.08	26.59	252.687	22.12	-3.51393	5.66913e-16	4.91831e-14	2022-04-02	PREDICTED: 5'-adenylylsulfate reductase 2, chloroplastic-like [Nicotiana tabacum]	Metabolism	Energy metabolism	ko00920//Sulfur metabolism	K05907	-	GO:0016667//oxidoreductase activity, acting on a sulfur group of donors	GO:0006790//sulfur compound metabolic process;GO:0019725//cellular homeostasis;GO:0044710//single-organism metabolic process
ncbi_107810975	199	143	219	29	29	24	5.01	3.93	5.2	0.6	0.76	0.61	4.71333	0.656667	-2.84351	5.71298e-16	4.94774e-14	ICP55	PREDICTED: probable Xaa-Pro aminopeptidase 3 isoform X1 [Nicotiana sylvestris]	-	-	-	-	-	-	-
ncbi_107775280	1052	1019	2275	9414	6094	7153	43.17	45.85	88.42	316.98	258.09	291.35	59.1467	288.807	2.28774	5.95533e-16	5.14867e-14	TIP1-1	PREDICTED: aquaporin TIP1-1 [Nicotiana sylvestris]	-	-	-	-	-	-	-
ncbi_107798646	2	11	11	483	116	215	0.09	0.55	0.48	18.23	5.51	9.81	0.373333	11.1833	4.90474	6.0264e-16	5.20109e-14	--	PREDICTED: uncharacterized protein LOC107798646 [Nicotiana tabacum]	-	-	-	-	-	-	-
ncbi_107819183	0	0	0	193	109	173	0	0	0	6.6	4.69	7.16	0.001	6.15	12.5864	6.3918e-16	5.5069e-14	XTH16	PREDICTED: probable xyloglucan endotransglucosylase/hydrolase protein 16 [Nicotiana sylvestris]	-	-	-	-	-	-	-
ncbi_107790956	4234	1656	1898	66877	43442	17428	221.42	94.96	94	2869.57	2344.47	904.59	136.793	2039.54	3.89818	6.53619e-16	5.62157e-14	CAB36	PREDICTED: chlorophyll a-b binding protein 36, chloroplastic-like [Nicotiana tabacum]	Metabolism;Metabolism	Global and overview maps;Energy metabolism	ko01100//Metabolic pathways;ko00196//Photosynthesis - antenna proteins	K08913;K08913	-	-	-
ncbi_107773706	347	337	432	816	780	842	10.67	11.36	12.58	20.58	24.74	25.69	11.5367	23.67	1.03683	6.58756e-16	5.65599e-14	At1g67280	PREDICTED: probable lactoylglutathione lyase, chloroplastic [Nicotiana tabacum]	Metabolism	Carbohydrate metabolism	ko00620//Pyruvate metabolism	K01759	-	-	-
ncbi_107803224	66	25	43	369	283	267	2.17	0.87	1.31	9.97	9.64	8.7	1.45	9.43667	2.70222	6.77499e-16	5.80636e-14	At3g05640	PREDICTED: probable protein phosphatase 2C 34 isoform X1 [Nicotiana tabacum]	-	-	-	-	-	GO:0016791//phosphatase activity	GO:0006796//phosphate-containing compound metabolic process
ncbi_107820433	109	111	99	660	633	378	4.16	4.64	3.59	20.65	24.91	14.32	4.13	19.96	2.2729	6.78602e-16	5.80636e-14	COBL7	PREDICTED: COBRA-like protein 7, partial [Nicotiana tabacum]	-	-	-	-	-	-	-
ncbi_107760788	0	4	1	86	96	108	0	0.12	0.02	1.85	2.6	2.81	0.0466667	2.42	5.69647	7.53812e-16	6.43882e-14	--	Avr9/Cf-9 rapidly elicited protein 137 [Nicotiana tabacum]	-	-	-	-	-	-	-
ncbi_107772663	7869	7199	4649	59091	40436	28876	630.98	632.92	353.06	3887.72	3346.03	2298.13	538.987	3177.29	2.55948	8.1887e-16	6.98255e-14	CAB40	PREDICTED: chlorophyll a-b binding protein 40, chloroplastic [Nicotiana tomentosiformis]	Metabolism;Metabolism	Global and overview maps;Energy metabolism	ko01100//Metabolic pathways;ko00196//Photosynthesis - antenna proteins	K08912;K08912	-	-	-
ncbi_107779389	0	0	0	140	121	236	0	0	0	7.33	7.96	14.91	0.001	10.0667	13.2973	8.20398e-16	6.98362e-14	FPF1	PREDICTED: flowering-promoting factor 1-like [Nicotiana tomentosiformis]	-	-	-	-	-	-	-
ncbi_107822266	55	43	48	388	384	204	2.32	1.99	1.92	13.43	16.72	8.54	2.07667	12.8967	2.63466	8.31042e-16	7.06215e-14	IAA4	PREDICTED: auxin-responsive protein IAA4-like [Nicotiana sylvestris]	Environmental Information Processing	Signal transduction	ko04075//Plant hormone signal transduction	K14484	-	GO:0005515//protein binding	GO:0009755//hormone-mediated signaling pathway;GO:0010468//regulation of gene expression;GO:0034645//cellular macromolecule biosynthetic process
ncbi_107802630	436	460	380	2690	2430	1435	11.69	13.53	9.65	59.2	67.26	38.2	11.6233	54.8867	2.23943	8.3999e-16	7.12604e-14	GAE1	PREDICTED: UDP-glucuronate 4-epimerase 1 [Nicotiana sylvestris]	Metabolism;Metabolism	Global and overview maps;Carbohydrate metabolism	ko01100//Metabolic pathways;ko00520//Amino sugar and nucleotide sugar metabolism	K08679;K08679	GO:0000139//Golgi membrane;GO:0031224//intrinsic component of membrane;GO:0031984//organelle subcompartment	GO:0016857//racemase and epimerase activity, acting on carbohydrates and derivatives;GO:0048037//cofactor binding	GO:0044238//primary metabolic process
ncbi_107770320	224	267	248	664	692	708	4.82	6.3	5.06	11.73	15.37	15.13	5.39333	14.0767	1.38406	8.45359e-16	7.15939e-14	LRK10	PREDICTED: rust resistance kinase Lr10-like [Nicotiana tabacum]	-	-	-	-	-	-	-
MSTRG.45837	120	170	146	8	13	15	3.26	5.03	3.73	0.17	0.36	0.39	4.00667	0.306667	-3.70766	8.60436e-16	7.2747e-14	--	-	-	-	-	-	-	-	-
ncbi_107809852	1545	606	988	35772	18278	6641	67.86	29.18	41.1	1289.16	828.45	289.51	46.0467	802.373	4.12311	8.64606e-16	7.29757e-14	CAB36	PREDICTED: chlorophyll a-b binding protein 36, chloroplastic [Nicotiana sylvestris]	Metabolism;Metabolism	Global and overview maps;Energy metabolism	ko01100//Metabolic pathways;ko00196//Photosynthesis - antenna proteins	K08913;K08913	-	-	-
ncbi_107806733	45	63	55	231	257	395	1.3	1.99	1.52	5.49	7.68	11.34	1.60333	8.17	2.34926	8.84681e-16	7.45438e-14	TPPJ	PREDICTED: probable trehalose-phosphate phosphatase H [Nicotiana sylvestris]	Metabolism;Metabolism	Global and overview maps;Carbohydrate metabolism	ko01100//Metabolic pathways;ko00500//Starch and sucrose metabolism	K01087;K01087	-	GO:0019203//carbohydrate phosphatase activity	GO:0005991//trehalose metabolic process;GO:0006796//phosphate-containing compound metabolic process
ncbi_107781721	46	27	38	239	230	164	0.83	0.53	0.65	3.54	4.3	2.94	0.67	3.59333	2.42309	8.89117e-16	7.47909e-14	ARF22	PREDICTED: auxin response factor 16-like [Nicotiana tomentosiformis]	-	-	-	-	-	-	-
MSTRG.13094	87	138	170	2	6	7	5.29	9.19	9.78	0.1	0.38	0.42	8.08667	0.3	-4.75251	9.18433e-16	7.71267e-14	--	hypothetical protein A4A49_21725 [Nicotiana attenuata]	-	-	-	-	-	-	-
ncbi_107795042	19364	16973	15419	4797	4683	5278	1215.97	1168.67	916.94	247.16	303.48	328.96	1100.53	293.2	-1.90824	9.36517e-16	7.85129e-14	RBG7	PREDICTED: glycine-rich RNA-binding protein-like isoform X1 [Nicotiana tomentosiformis]	-	-	-	-	-	-	-
ncbi_107830853	314	508	650	1936	2524	3032	7.71	13.67	15.11	38.98	63.91	73.85	12.1633	58.9133	2.27606	9.41279e-16	7.87795e-14	PIX13	PREDICTED: probable serine/threonine-protein kinase NAK isoform X1 [Nicotiana tabacum]	-	-	-	-	-	-	-
ncbi_107812108	20	8	17	137	140	107	1.39	0.61	1.13	7.82	10.06	7.41	1.04333	8.43	3.01433	9.53216e-16	7.96447e-14	--	PREDICTED: uncharacterized protein LOC104247293 isoform X1 [Nicotiana sylvestris]	-	-	-	-	-	-	-
ncbi_107797372	544	443	420	2373	1441	1543	39.5	35.27	28.88	141.38	107.98	111.21	34.55	120.19	1.79856	9.72356e-16	8.11079e-14	LTI6A	PREDICTED: hydrophobic protein LTI6A-like [Nicotiana tomentosiformis]	-	-	-	-	-	-	-
ncbi_107808647	113	137	132	477	421	368	2.28	2.98	2.5	8.38	9.75	7.55	2.58667	8.56	1.72652	1.00554e-15	8.37353e-14	At2g16365	PREDICTED: F-box protein At2g16365-like isoform X1 [Nicotiana sylvestris]	-	-	-	-	-	-	-
ncbi_107810271	397	619	424	1888	1854	2435	16.79	28.71	16.98	65.52	80.93	102.23	20.8267	82.8933	1.99282	1.02901e-15	8.55469e-14	ZAT6	PREDICTED: zinc finger protein ZAT10-like [Nicotiana tomentosiformis]	-	-	-	-	-	-	-
ncbi_107821355	1756	1762	2218	4766	4217	3944	43.83	48.23	52.43	97.63	108.63	97.72	48.1633	101.327	1.07301	1.09251e-15	9.06748e-14	STN7	PREDICTED: serine/threonine-protein kinase STN7, chloroplastic-like [Nicotiana tabacum]	-	-	-	-	-	-	-
ncbi_107802001	146	108	182	666	1202	2217	3.25	2.63	3.83	12.15	27.58	48.92	3.23667	29.55	3.19058	1.09637e-15	9.08439e-14	PATL5	PREDICTED: patellin-3-like [Nicotiana tabacum]	-	-	-	-	-	-	-
ncbi_107806029	2308	1941	2896	500	546	725	93.9	86.59	111.57	16.7	22.92	29.28	97.3533	22.9667	-2.08369	1.13138e-15	9.34337e-14	ephA	PREDICTED: bifunctional epoxide hydrolase 2-like isoform X1 [Nicotiana sylvestris]	-	-	-	-	-	-	-
ncbi_107810436	193	223	256	658	521	565	13.03	16.5	16.36	36.44	36.29	37.85	15.2967	36.86	1.26884	1.17774e-15	9.71013e-14	--	PREDICTED: uncharacterized protein LOC104237674 [Nicotiana sylvestris]	-	-	-	-	-	-	-
ncbi_107782003	241	230	286	55	49	67	10.33	10.81	11.61	1.93	2.17	2.85	10.9167	2.31667	-2.23641	1.2126e-15	9.98097e-14	GDU3	PREDICTED: protein GLUTAMINE DUMPER 2-like [Nicotiana tabacum]	-	-	-	-	-	-	-
ncbi_107817718	270	308	419	55	54	76	21.39	26.76	31.44	3.58	4.42	5.98	26.53	4.66	-2.50922	1.2233e-15	1.00524e-13	CYL3	PREDICTED: kynurenine formamidase-like [Nicotiana tabacum]	-	-	-	-	-	-	-
ncbi_107799156	33	22	22	175	138	130	1.89	1.38	1.19	8.21	8.14	7.37	1.48667	7.90667	2.41099	1.25223e-15	1.02732e-13	UNE10	PREDICTED: transcription factor UNE10-like [Nicotiana tabacum]	-	-	-	-	-	-	-
ncbi_107790089	4598	1909	2214	70661	41671	18187	215.68	98.19	98.34	2719.61	2017.23	846.74	137.403	1861.19	3.75974	1.29187e-15	1.0581e-13	CAB13	chlorophyll a-b binding protein 13, chloroplastic [Nicotiana tabacum]	Metabolism;Metabolism	Global and overview maps;Energy metabolism	ko01100//Metabolic pathways;ko00196//Photosynthesis - antenna proteins	K08914;K08914	-	-	-
ncbi_107789879	24	15	36	195	220	144	0.89	0.6	1.26	5.87	8.32	5.23	0.916667	6.47333	2.82004	1.33238e-15	1.08949e-13	RR10	PREDICTED: two-component response regulator ORR10-like isoform X1 [Nicotiana tabacum]	Environmental Information Processing	Signal transduction	ko04075//Plant hormone signal transduction	K14492	-	-	-
ncbi_107782463	58	73	58	976	995	311	4.76	6.56	4.5	65.67	84.21	25.31	5.27333	58.3967	3.4691	1.39196e-15	1.13635e-13	RCI2B	PREDICTED: hydrophobic protein RCI2B [Nicotiana sylvestris]	-	-	-	-	-	-	-
ncbi_107792883	6	4	6	70	93	78	0.19	0.14	0.18	1.8	3.01	2.43	0.17	2.41333	3.82742	1.41286e-15	1.15152e-13	NAC035	PREDICTED: NAC domain-containing protein 35-like [Nicotiana attenuata]	-	-	-	-	-	-	-
ncbi_107774351	524	372	528	1267	1019	1173	14.18	11.05	13.54	28.16	28.48	31.53	12.9233	29.39	1.18535	1.44702e-15	1.17743e-13	--	PREDICTED: myb-like protein X isoform X2 [Nicotiana tomentosiformis]	-	-	-	-	-	-	-
ncbi_107794689	0	5	3	177	126	73	0	0.18	0.09	4.78	4.28	2.39	0.09	3.81667	5.40624	1.46481e-15	1.18996e-13	ERF061	PREDICTED: ethylene-responsive transcription factor ERF061-like [Nicotiana tabacum]	-	-	-	-	-	-	-
ncbi_107761255	155	165	228	27	16	31	2.15	2.46	3.08	0.3	0.27	0.44	2.56333	0.336667	-2.92863	1.48371e-15	1.20335e-13	EFR	PREDICTED: probable LRR receptor-like serine/threonine-protein kinase At3g47570 isoform X2 [Nicotiana tomentosiformis]	-	-	-	-	-	GO:0016301//kinase activity	GO:0008152//metabolic process
ncbi_107823663	370	369	383	911	999	1295	10.3	11.27	10.1	20.83	28.71	35.79	10.5567	28.4433	1.42994	1.49773e-15	1.21275e-13	At3g16560	PREDICTED: probable protein phosphatase 2C 40 [Nicotiana tabacum]	-	-	-	-	-	-	-
ncbi_107826904	8	4	16	158	161	93	0.23	0.13	0.44	3.76	4.82	2.68	0.266667	3.75333	3.81506	1.50452e-15	1.21626e-13	ILL2	PREDICTED: IAA-amino acid hydrolase ILR1-like 2 [Nicotiana tabacum]	-	-	-	-	-	GO:0003824//catalytic activity	-
ncbi_107822762	707	645	718	238	214	248	30.76	30.67	29.58	8.57	9.64	10.69	30.3367	9.63333	-1.65496	1.51623e-15	1.22375e-13	rplY	PREDICTED: 50S ribosomal protein L25 isoform X1 [Nicotiana tabacum]	Genetic Information Processing	Translation	ko03010//Ribosome	K02897	GO:0030529//intracellular ribonucleoprotein complex;GO:0043231//intracellular membrane-bounded organelle	-	GO:0010467//gene expression
ncbi_107781971	37	13	36	419	249	199	2.28	0.88	2.12	21.1	15.81	12.1	1.76	16.3367	3.21447	1.5358e-15	1.23754e-13	--	PREDICTED: classical arabinogalactan protein 5-like [Nicotiana tabacum]	-	-	-	-	-	-	-
ncbi_107774641	205	210	285	581	529	606	3.64	4.08	4.79	8.47	9.7	10.68	4.17	9.61667	1.20549	1.56548e-15	1.25942e-13	NHX2	PREDICTED: sodium/hydrogen exchanger 2-like [Nicotiana tomentosiformis]	-	-	-	-	GO:0031090//organelle membrane;GO:0031224//intrinsic component of membrane	GO:0005451//monovalent cation:proton antiporter activity	GO:0006814//sodium ion transport;GO:0006970//response to osmotic stress;GO:0015992//proton transport;GO:0044763//single-organism cellular process;GO:0055065//metal ion homeostasis;GO:0055067//monovalent inorganic cation homeostasis
ncbi_107804504	54	54	131	442	701	970	1.95	2.14	4.48	13.12	26.16	34.79	2.85667	24.69	3.11152	1.57253e-15	1.26305e-13	ERF5	PREDICTED: ethylene-responsive transcription factor 5-like [Nicotiana tabacum]	-	-	-	-	-	-	-
ncbi_107763245	1748	1469	1332	432	328	338	43.49	40.07	31.36	8.82	8.42	8.34	38.3067	8.52667	-2.16754	1.57787e-15	1.26529e-13	BZR1	PREDICTED: protein BRASSINAZOLE-RESISTANT 1-like isoform X1 [Nicotiana tabacum]	Environmental Information Processing	Signal transduction	ko04075//Plant hormone signal transduction	K14503	-	-	-
ncbi_107773045	53	13	39	1363	489	373	1.4	0.38	0.98	29.55	13.34	9.78	0.92	17.5567	4.25424	1.62235e-15	1.298e-13	PLP7	PREDICTED: patatin-like protein 3 [Nicotiana tabacum]	-	-	-	-	-	-	-
ncbi_107788390	0	1	0	855	609	125	0	0.05	0	32.42	29.05	5.73	0.0166667	22.4	10.3923	1.62387e-15	1.298e-13	ERF025	PREDICTED: ethylene-responsive transcription factor ERF025-like [Nicotiana tabacum]	-	-	-	-	-	-	GO:0009987//cellular process
ncbi_107761182	17	30	19	152	119	176	0.8	1.56	0.85	5.9	5.81	8.26	1.07	6.65667	2.63719	1.62851e-15	1.29962e-13	--	senescence regulator [Medicago truncatula]	-	-	-	-	-	-	-
ncbi_107780886	4611	4080	4757	1108	935	1542	85.43	82.88	83.46	16.85	17.88	28.36	83.9233	21.03	-1.99662	1.63734e-15	1.30458e-13	SIR1	sulfite reductase 1 [ferredoxin], chloroplastic [Nicotiana tabacum]	Metabolism;Metabolism	Global and overview maps;Energy metabolism	ko01100//Metabolic pathways;ko00920//Sulfur metabolism	K00392;K00392	-	GO:0016673//oxidoreductase activity, acting on a sulfur group of donors, iron-sulfur protein as acceptor;GO:0046906//tetrapyrrole binding;GO:0051536//iron-sulfur cluster binding	GO:0044710//single-organism metabolic process
ncbi_107791308	6	4	4	83	81	65	0.14	0.1	0.09	1.55	1.91	1.47	0.11	1.64333	3.90105	1.90269e-15	1.51358e-13	CAT7	PREDICTED: cationic amino acid transporter 7, chloroplastic-like [Nicotiana tabacum]	-	-	-	-	-	-	-
ncbi_107775583	3030	3266	3841	404	555	804	231.49	273.59	277.89	25.32	43.76	60.97	260.99	43.35	-2.58989	1.94565e-15	1.54529e-13	MALD3	PREDICTED: non-specific lipid-transfer protein 1-like [Nicotiana tomentosiformis]	-	-	-	-	-	-	-
ncbi_107761312	37	36	53	312	250	169	0.54	0.57	0.73	3.72	3.75	2.44	0.613333	3.30333	2.42918	2.00447e-15	1.58947e-13	THE1	PREDICTED: receptor-like protein kinase THESEUS 1 [Nicotiana tabacum]	-	-	-	-	-	GO:0016301//kinase activity	GO:0006796//phosphate-containing compound metabolic process
ncbi_107828498	216	261	374	52	42	52	7.53	9.98	12.35	1.49	1.51	1.8	9.95333	1.6	-2.63711	2.13413e-15	1.68959e-13	DTX18	PREDICTED: protein DETOXIFICATION 18-like [Nicotiana tabacum]	-	-	-	-	-	-	-
ncbi_107802021	461	367	671	71	38	90	7.77	6.69	10.49	0.99	0.66	1.49	8.31667	1.04667	-2.9902	2.14334e-15	1.69419e-13	At5g10290	PREDICTED: probable LRR receptor-like serine/threonine-protein kinase At5g10290 isoform X1 [Nicotiana sylvestris]	-	-	-	-	-	-	-
ncbi_107797277	112	119	76	417	514	556	3.41	3.98	2.17	10.39	16.12	16.78	3.18667	14.43	2.17895	2.16595e-15	1.70935e-13	TPPJ	PREDICTED: probable trehalose-phosphate phosphatase J [Nicotiana tomentosiformis]	Metabolism;Metabolism	Global and overview maps;Carbohydrate metabolism	ko01100//Metabolic pathways;ko00500//Starch and sucrose metabolism	K01087;K01087	-	GO:0019203//carbohydrate phosphatase activity	GO:0005991//trehalose metabolic process;GO:0006796//phosphate-containing compound metabolic process
ncbi_107781432	94	77	125	357	267	311	1.08	0.96	1.36	3.37	3.15	3.54	1.13333	3.35333	1.56502	2.21507e-15	1.74535e-13	ACA4	PREDICTED: calcium-transporting ATPase 4, plasma membrane-type-like [Nicotiana attenuata]	-	-	-	-	-	-	-
ncbi_107814960	269	307	366	846	1071	1307	6.88	8.62	8.89	17.79	28.32	33.23	8.13	26.4467	1.70176	2.21863e-15	1.74539e-13	PBL3	PREDICTED: protein kinase 2B, chloroplastic-like [Nicotiana tabacum]	-	-	-	-	-	-	-
ncbi_107798594	18069	10062	23579	85068	61947	70534	468.03	285.77	578.39	1807.91	1655.86	1813.33	444.063	1759.03	1.98595	2.33807e-15	1.83645e-13	RCA	PREDICTED: ribulose bisphosphate carboxylase/oxygenase activase 2, chloroplastic [Nicotiana sylvestris]	-	-	-	-	-	-	-
ncbi_107782930	260	272	324	906	710	675	8.43	9.66	9.94	24.15	23.77	21.69	9.34333	23.2033	1.31232	2.39157e-15	1.87552e-13	ILK1	PREDICTED: integrin-linked protein kinase homolog pat-4-like isoform X1 [Nicotiana tabacum]	-	-	-	-	-	-	-
ncbi_107825137	636	603	627	1874	1594	1404	43.31	45.02	40.4	104.68	112.02	94.87	42.91	103.857	1.27521	2.41066e-15	1.88752e-13	--	PREDICTED: uncharacterized protein LOC104108076 [Nicotiana tomentosiformis]	-	-	-	-	-	-	-
ncbi_107806732	168	201	222	33	27	41	3.35	4.4	4.2	0.54	0.57	0.81	3.98333	0.64	-2.63783	2.50231e-15	1.9562e-13	NLP3	PREDICTED: protein NLP6-like isoform X1 [Nicotiana tabacum]	-	-	-	-	-	-	-
ncbi_107773590	399	664	319	2893	4435	8712	18.37	33.52	13.91	109.29	210.69	398.05	21.9333	239.343	3.44788	2.57985e-15	2.01366e-13	--	PREDICTED: stem-specific protein TSJT1-like [Nicotiana sylvestris]	-	-	-	-	-	-	-
ncbi_107765557	6	6	4	173	128	63	0.37	0.4	0.23	8.67	8.07	3.82	0.333333	6.85333	4.36177	2.62728e-15	2.04747e-13	Dctpp1	PREDICTED: dCTP pyrophosphatase 1-like [Nicotiana tomentosiformis]	Metabolism;Metabolism	Global and overview maps;Nucleotide metabolism	ko01100//Metabolic pathways;ko00240//Pyrimidine metabolism	K16904;K16904	-	-	-
MSTRG.5455	4	9	0	131	190	458	0.38	0.94	0	10.21	18.62	43.17	0.44	24	5.76939	2.83682e-15	2.20731e-13	--	putative ribonuclease h protein, partial [Nicotiana attenuata]	-	-	-	-	-	-	-
ncbi_107822791	2110	2902	2755	7646	7633	7163	58.06	87.53	71.78	172.61	216.72	195.6	72.4567	194.977	1.42811	2.87528e-15	2.23375e-13	At3g17800	PREDICTED: UV-B-induced protein At3g17800, chloroplastic-like [Nicotiana tabacum]	-	-	-	-	-	-	-
MSTRG.1942	53	47	47	225	178	171	2.18	2.12	1.83	7.59	7.55	6.98	2.04333	7.37333	1.85139	2.88301e-15	2.23627e-13	--	hypothetical protein A4A49_16324 [Nicotiana attenuata]	-	-	-	-	-	-	-
ncbi_107761621	220	207	322	865	676	670	8.09	8.35	11.22	26.15	25.72	24.5	9.22	25.4567	1.4652	2.89587e-15	2.24274e-13	rps1	PREDICTED: 30S ribosomal protein S1-like [Nicotiana tabacum]	-	-	-	-	-	-	-
ncbi_107830371	452	167	200	16	9	4	18	7.29	7.54	0.52	0.37	0.16	10.9433	0.35	-4.96655	2.93038e-15	2.26595e-13	ERF003	PREDICTED: ethylene-responsive transcription factor ERF003-like [Nicotiana tomentosiformis]	-	-	-	-	-	-	GO:0003006//developmental process involved in reproduction;GO:0007275//multicellular organism development;GO:0009755//hormone-mediated signaling pathway;GO:0010467//gene expression;GO:0034645//cellular macromolecule biosynthetic process
ncbi_107770509	2211	2444	2724	102	85	324	90.71	109.99	105.97	3.4	3.58	13.17	102.223	6.71667	-3.92784	3.15772e-15	2.43514e-13	GSTL3	PREDICTED: glutathione S-transferase L3-like isoform X1 [Nicotiana tabacum]	Metabolism	Metabolism of other amino acids	ko00480//Glutathione metabolism	K00799	-	-	-
ncbi_107828193	520	589	694	146	121	185	17.78	22.08	22.47	4.1	4.27	6.28	20.7767	4.88333	-2.08903	3.15896e-15	2.43514e-13	--	PREDICTED: uncharacterized protein LOC104117467 [Nicotiana tomentosiformis]	-	-	-	-	-	-	-
MSTRG.7383	52	64	110	329	510	482	0.48	0.64	0.96	2.48	4.83	4.39	0.693333	3.9	2.49185	3.16752e-15	2.43796e-13	N	PREDICTED: TMV resistance protein N-like isoform X4 [Nicotiana tomentosiformis]	-	-	-	-	-	-	-
ncbi_107784384	103	95	133	303	306	388	1.76	1.78	2.16	4.25	5.4	6.59	1.9	5.41333	1.51052	3.21152e-15	2.46801e-13	At2g19130	PREDICTED: putative receptor protein kinase ZmPK1 [Nicotiana tomentosiformis]	-	-	-	-	-	-	-
MSTRG.9575	3616	6977	4284	123	286	470	349	738.34	391.54	9.77	28.47	44.98	492.96	27.74	-4.15143	3.31443e-15	2.54318e-13	--	mRNA inducible by salicylic acid or by TMV during Systemic Acquired Resistance response.' [Nicotiana tabacum]	-	-	-	-	-	-	-
ncbi_107831803	146	377	126	6	1	5	6.02	17.05	4.92	0.2	0.04	0.2	9.33	0.146667	-5.99126	3.3518e-15	2.56789e-13	EXLB1	PREDICTED: expansin-like B1 [Nicotiana tabacum]	-	-	-	-	-	-	-
ncbi_107761719	1976	1595	1841	4098	4611	4434	32.87	29.1	29.05	55.79	79.17	73.23	30.34	69.3967	1.19365	3.45068e-15	2.63958e-13	PAO4	PREDICTED: probable polyamine oxidase 4 isoform X2 [Nicotiana tabacum]	Metabolism;Metabolism	Amino acid metabolism;Metabolism of other amino acids	ko00330//Arginine and proline metabolism;ko00410//beta-Alanine metabolism	K17839;K17839	-	-	-
ncbi_107783081	88	100	70	365	330	318	2.27	2.83	1.71	7.74	8.8	8.15	2.27	8.23	1.8582	3.51283e-15	2.68301e-13	ER-ANT1	PREDICTED: ADP,ATP carrier protein ER-ANT1 [Nicotiana tomentosiformis]	-	-	-	-	GO:0019866//organelle inner membrane;GO:0031224//intrinsic component of membrane	-	GO:0044763//single-organism cellular process;GO:0051234//establishment of localization
ncbi_107802402	44	55	126	578	381	619	1.08	1.48	2.93	11.67	9.69	15.11	1.83	12.1567	2.73183	3.79944e-15	2.89303e-13	At5g41330	PREDICTED: BTB/POZ domain-containing protein At5g41330-like [Nicotiana tabacum]	-	-	-	-	-	-	-
ncbi_107815790	61	96	53	390	335	373	1.88	3.24	1.56	9.85	10.66	11.39	2.22667	10.6333	2.25564	3.82119e-15	2.90515e-13	LNK1	PREDICTED: LOW QUALITY PROTEIN: protein LNK1-like [Nicotiana tabacum]	-	-	-	-	-	-	-
ncbi_107807750	221	235	241	631	640	945	2.9	3.35	3.03	6.74	8.73	12.34	3.09333	9.27	1.58341	3.85892e-15	2.92937e-13	KIN7E	PREDICTED: kinesin-related protein 4-like isoform X1 [Nicotiana tabacum]	-	-	-	-	-	-	-
MSTRG.46768	28	17	25	223	184	117	0.68	0.45	0.57	4.43	4.59	2.82	0.566667	3.94667	2.80006	3.86791e-15	2.93172e-13	CRPK1	PREDICTED: putative serine/threonine-protein kinase [Nicotiana sylvestris]	-	-	-	-	-	-	-
ncbi_107830240	556	305	767	3243	4544	2615	13.78	8.29	18.01	65.97	116.26	64.35	13.36	82.1933	2.6211	3.87893e-15	2.93561e-13	GAE6	PREDICTED: UDP-glucuronate 4-epimerase 6-like [Nicotiana tabacum]	Metabolism;Metabolism	Global and overview maps;Carbohydrate metabolism	ko01100//Metabolic pathways;ko00520//Amino sugar and nucleotide sugar metabolism	K08679;K08679	-	-	-
ncbi_107788804	470	426	460	1044	819	1041	8.05	8.08	7.3	14.86	14.7	17.76	7.81	15.7733	1.01409	3.9047e-15	2.95062e-13	ITIH5	PREDICTED: von Willebrand factor A domain-containing protein DDB_G0285981-like isoform X1 [Nicotiana tabacum]	-	-	-	-	-	-	-
ncbi_107816839	0	0	0	113	113	226	0	0	0	3.28	4.13	7.94	0.001	5.11667	12.321	3.94443e-15	2.97614e-13	ACT11	PREDICTED: actin-like [Nicotiana tabacum]	-	-	-	-	-	GO:0032550//purine ribonucleoside binding	-
ncbi_107828015	173	281	328	1030	1135	1017	4.49	7.58	7.66	20.84	28.88	24.88	6.57667	24.8667	1.91878	4.06206e-15	3.05668e-13	At3g08860	PREDICTED: alanine--glyoxylate aminotransferase 2 homolog 3, mitochondrial-like isoform X1 [Nicotiana sylvestris]	Metabolism;Metabolism;Metabolism;Metabolism;Metabolism;Metabolism	Global and overview maps;Global and overview maps;Amino acid metabolism;Amino acid metabolism;Amino acid metabolism;Amino acid metabolism	ko01100//Metabolic pathways;ko01110//Biosynthesis of secondary metabolites;ko00270//Cysteine and methionine metabolism;ko00260//Glycine, serine and threonine metabolism;ko00280//Valine, leucine and isoleucine degradation;ko00250//Alanine, aspartate and glutamate metabolism	K00827;K00827;K00827;K00827;K00827;K00827	-	GO:0008483//transaminase activity;GO:0043168//anion binding	-
MSTRG.23461	7	6	7	174	69	89	0.35	0.33	0.33	7.13	3.56	4.41	0.336667	5.03333	3.90212	4.06346e-15	3.05668e-13	--	PREDICTED: uncharacterized protein LOC109220295 [Nicotiana attenuata]	-	-	-	-	-	-	-
ncbi_107770257	24	6	11	501	288	138	1.97	0.54	0.86	33.77	24.42	11.25	1.12333	23.1467	4.36495	4.20954e-15	3.16179e-13	ARPN	PREDICTED: basic blue protein-like [Nicotiana sylvestris]	-	-	-	-	-	-	-
ncbi_107783106	333	152	233	1249	1088	1000	22.31	11.17	14.79	68.65	75.24	66.51	16.09	70.1333	2.12394	4.31634e-15	3.23712e-13	--	PREDICTED: uncharacterized protein LOC104229222 [Nicotiana sylvestris]	-	-	-	-	-	-	-
ncbi_107769579	282	249	83	4	6	2	8.86	8.58	2.47	0.1	0.19	0.06	6.63667	0.116667	-5.82999	4.38502e-15	3.28369e-13	At3g08860	regulatory-associated protein of tor 1 [Nicotiana attenuata]	Metabolism;Metabolism;Metabolism;Metabolism;Metabolism;Metabolism	Global and overview maps;Global and overview maps;Amino acid metabolism;Amino acid metabolism;Amino acid metabolism;Amino acid metabolism	ko01100//Metabolic pathways;ko01110//Biosynthesis of secondary metabolites;ko00270//Cysteine and methionine metabolism;ko00260//Glycine, serine and threonine metabolism;ko00280//Valine, leucine and isoleucine degradation;ko00250//Alanine, aspartate and glutamate metabolism	K00827;K00827;K00827;K00827;K00827;K00827	-	GO:0016769//transferase activity, transferring nitrogenous groups;GO:0043168//anion binding	-
ncbi_107764936	501	343	483	1167	1468	1521	7.58	5.7	6.92	14.48	22.9	22.82	6.73333	20.0667	1.57541	4.55153e-15	3.40326e-13	--	PREDICTED: uncharacterized protein LOC107764936 isoform X1 [Nicotiana tabacum]	-	-	-	-	-	-	-
ncbi_107768936	305	324	183	21	11	31	17.41	20.27	9.89	0.99	0.65	1.76	15.8567	1.13333	-3.80645	4.56392e-15	3.4074e-13	LSU3	PREDICTED: protein RESPONSE TO LOW SULFUR 3-like [Nicotiana attenuata]	-	-	-	-	-	-	-
ncbi_107797676	251	238	294	50	61	60	8.39	8.72	9.3	1.37	2.1	1.99	8.80333	1.82	-2.27411	4.5772e-15	3.41111e-13	--	PREDICTED: golgin subfamily A member 6-like protein 2 [Capsicum annuum]	-	-	-	-	-	-	-
ncbi_107808555	18053	13648	21029	4664	3800	5864	356.11	295.19	392.84	75.49	77.36	114.81	348.047	89.22	-1.96384	4.58259e-15	3.41111e-13	PGDH2	PREDICTED: D-3-phosphoglycerate dehydrogenase 2, chloroplastic-like [Nicotiana tabacum]	Metabolism;Metabolism;Metabolism;Metabolism	Global and overview maps;Global and overview maps;Global and overview maps;Amino acid metabolism	ko01100//Metabolic pathways;ko01200//Carbon metabolism;ko01230//Biosynthesis of amino acids;ko00260//Glycine, serine and threonine metabolism	K00058;K00058;K00058;K00058	-	-	-
ncbi_107759193	87	87	111	1	2	5	0.96	1.05	1.16	0.01	0.02	0.05	1.05667	0.0266667	-5.30834	4.67064e-15	3.47147e-13	--	PREDICTED: RNA polymerase II-associated factor 1 homolog [Nicotiana tabacum]	-	-	-	-	-	-	-
ncbi_107789100	46	36	44	304	256	163	1.8	1.53	1.63	9.68	10.26	6.28	1.65333	8.74	2.40226	4.70364e-15	3.49079e-13	IAA4	PREDICTED: auxin-responsive protein IAA4-like [Nicotiana tabacum]	Environmental Information Processing	Signal transduction	ko04075//Plant hormone signal transduction	K14484	-	GO:0005515//protein binding	GO:0009755//hormone-mediated signaling pathway;GO:0010468//regulation of gene expression;GO:0034645//cellular macromolecule biosynthetic process
MSTRG.14645	21	19	7	144	146	156	0.47	0.48	0.15	2.66	3.39	3.49	0.366667	3.18	3.11649	4.79244e-15	3.5514e-13	--	PREDICTED: xanthine dehydrogenase 1-like [Nicotiana sylvestris]	Metabolism;Metabolism;Metabolism;Cellular Processes;Metabolism	Global and overview maps;Global and overview maps;Nucleotide metabolism;Transport and catabolism;Biosynthesis of other secondary metabolites	ko01100//Metabolic pathways;ko01110//Biosynthesis of secondary metabolites;ko00230//Purine metabolism;ko04146//Peroxisome;ko00232//Caffeine metabolism	K00106;K00106;K00106;K00106;K00106	-	-	-
ncbi_107794533	969	789	1127	2495	1993	2053	18.52	16.53	20.39	39.12	39.3	38.94	18.48	39.12	1.08194	4.80571e-15	3.55594e-13	VITISV_013255	PREDICTED: translation factor GUF1 homolog, chloroplastic-like [Nicotiana tabacum]	-	-	-	-	GO:0009536//plastid	GO:0017111//nucleoside-triphosphatase activity;GO:0032550//purine ribonucleoside binding	GO:0006090//pyruvate metabolic process;GO:0006417//regulation of translation;GO:0006739//NADP metabolic process;GO:0006779//porphyrin-containing compound biosynthetic process;GO:0009639//response to red or far red light;GO:0009658//chloroplast organization;GO:0009668//plastid membrane organization;GO:0016072//rRNA metabolic process
ncbi_107777728	3	5	2	103	154	67	0.12	0.22	0.08	3.36	6.33	2.65	0.14	4.11333	4.87681	4.82909e-15	3.56794e-13	TSJT1	PREDICTED: stem-specific protein TSJT1-like [Nicotiana tomentosiformis]	-	-	-	-	-	-	-
ncbi_107828834	1388	1458	1582	521	469	587	78.61	90.59	84.89	24.22	27.42	33.03	84.6967	28.2233	-1.58542	4.92167e-15	3.63096e-13	IPI1	PREDICTED: isopentenyl-diphosphate Delta-isomerase I [Nicotiana sylvestris]	Metabolism;Metabolism;Metabolism	Global and overview maps;Global and overview maps;Metabolism of terpenoids and polyketides	ko01100//Metabolic pathways;ko01110//Biosynthesis of secondary metabolites;ko00900//Terpenoid backbone biosynthesis	K01823;K01823;K01823	-	GO:0003824//catalytic activity	GO:0006720//isoprenoid metabolic process
ncbi_107805137	875	598	601	2183	2041	2252	27.13	20.34	17.58	53.82	63.28	67.76	21.6833	61.62	1.50681	4.95472e-15	3.64993e-13	LPP1	PREDICTED: lipid phosphate phosphatase 2-like [Nicotiana tomentosiformis]	Metabolism;Metabolism;Metabolism	Global and overview maps;Lipid metabolism;Lipid metabolism	ko01110//Biosynthesis of secondary metabolites;ko00564//Glycerophospholipid metabolism;ko00561//Glycerolipid metabolism	K18693;K18693;K18693	-	-	-
ncbi_107799185	409	356	456	870	893	1092	4.91	4.69	5.18	8.57	11.06	13.01	4.92667	10.88	1.14299	5.20206e-15	3.82426e-13	WDR44	PREDICTED: WD repeat-containing protein 44-like [Nicotiana tabacum]	-	-	-	-	-	-	-
ncbi_107763249	53	25	28	318	412	1388	2.6	1.33	1.29	12.71	20.67	67.06	1.74	33.48	4.26614	5.20673e-15	3.82426e-13	--	PREDICTED: abscisic acid and environmental stress-inducible protein TAS14-like isoform X1 [Nicotiana tomentosiformis]	-	-	-	-	-	-	-
ncbi_107775907	22	13	20	142	120	98	0.35	0.22	0.3	1.84	1.95	1.53	0.29	1.77333	2.61234	5.49323e-15	4.02875e-13	R1A	disease resistance protein RGH3 [Solanum x edinense]	-	-	-	-	-	-	-
ncbi_107766701	218	139	208	1174	1285	663	3.46	2.42	3.13	15.3	21.08	10.45	3.00333	15.61	2.37783	5.60541e-15	4.10498e-13	--	PREDICTED: uncharacterized protein LOC107766701 [Nicotiana tabacum]	-	-	-	-	-	-	-
ncbi_107761637	54	76	27	549	1057	498	1.86	2.87	0.88	15.53	37.6	17.04	1.87	23.39	3.64478	5.74617e-15	4.20188e-13	At4g18380	PREDICTED: F-box protein At4g18380-like [Nicotiana tomentosiformis]	-	-	-	-	-	-	-
ncbi_107814674	158	64	168	1032	813	637	3.26	1.44	3.27	17.42	17.25	13	2.65667	15.89	2.58043	5.85054e-15	4.27193e-13	MSL10	PREDICTED: mechanosensitive ion channel protein 10-like [Nicotiana tabacum]	-	-	-	-	-	-	-
ncbi_107766195	146	82	105	1	4	5	3.73	2.3	2.53	0.03	0.11	0.13	2.85333	0.09	-4.98658	5.86214e-15	4.27412e-13	AOS3	PREDICTED: 9-divinyl ether synthase-like isoform X2 [Nicotiana tabacum]	Metabolism;Metabolism;Metabolism	Global and overview maps;Global and overview maps;Lipid metabolism	ko01100//Metabolic pathways;ko01110//Biosynthesis of secondary metabolites;ko00592//alpha-Linolenic acid metabolism	K01723;K01723;K01723	-	-	-
ncbi_107802446	35	23	44	148	150	201	0.81	0.59	0.97	2.82	3.6	4.64	0.79	3.68667	2.22239	5.90914e-15	4.3021e-13	CIPK5	PREDICTED: CBL-interacting protein kinase 5-like [Nicotiana tabacum]	-	-	-	-	GO:0044444//cytoplasmic part	GO:0004672//protein kinase activity;GO:0032550//purine ribonucleoside binding	GO:0001101//response to acid chemical;GO:0006464//cellular protein modification process;GO:0006796//phosphate-containing compound metabolic process;GO:0050794//regulation of cellular process
ncbi_107829942	1496	1256	1525	4639	4148	3245	81.69	75.21	78.86	207.86	233.76	175.88	78.5867	205.833	1.38912	6.11275e-15	4.44383e-13	FTRC	PREDICTED: ferredoxin-thioredoxin reductase catalytic chain, chloroplastic-like [Nicotiana tabacum]	-	-	-	-	GO:0009526//plastid envelope;GO:0009532//plastid stroma	GO:0016731//oxidoreductase activity, acting on iron-sulfur proteins as donors, NAD or NADP as acceptor;GO:0043169//cation binding;GO:0051536//iron-sulfur cluster binding	GO:0005982//starch metabolic process;GO:0005984//disaccharide metabolic process;GO:0009893//positive regulation of metabolic process
ncbi_107801899	362	253	494	72	62	61	12	9.18	15.49	1.97	2.13	2.01	12.2233	2.03667	-2.58536	6.3915e-15	4.6397e-13	PHB3	PREDICTED: prohibitin-3, mitochondrial-like [Nicotiana sylvestris]	-	-	-	-	-	-	-
MSTRG.934	481	434	509	991	1045	1066	17.45	17.25	17.48	29.49	39.12	38.38	17.3933	35.6633	1.03591	6.41375e-15	4.64908e-13	UPTG2	PREDICTED: alpha-1,4-glucan-protein synthase [UDP-forming] 2-like [Nicotiana attenuata]	Metabolism	Carbohydrate metabolism	ko00520//Amino sugar and nucleotide sugar metabolism	K13379	-	-	GO:0030243//cellulose metabolic process
ncbi_107821341	939	930	848	2222	2030	2754	14.29	15.53	12.22	27.75	31.88	41.61	14.0133	33.7467	1.26794	6.45608e-15	4.67296e-13	GI	PREDICTED: protein GIGANTEA-like [Nicotiana tabacum]	Organismal Systems	Environmental adaptation	ko04712//Circadian rhythm - plant	K12124	-	-	-
MSTRG.13865	1	0	3	73	140	144	0.12	0	0.33	6.92	16.69	16.51	0.15	13.3733	6.47825	6.64449e-15	4.80236e-13	At4g30660	PREDICTED: UPF0057 membrane protein At4g30660-like [Nicotiana sylvestris]	-	-	-	-	-	-	GO:0006325//chromatin organization;GO:0009414//response to water deprivation
ncbi_107787279	292	154	213	1250	918	803	11.23	6.49	7.76	39.43	36.42	30.63	8.49333	35.4933	2.06315	6.80983e-15	4.91472e-13	--	GPI inositol-deacylase PGAP1-like protein [Corchorus capsularis]	-	-	-	-	-	GO:0016787//hydrolase activity	GO:0015031//protein transport
ncbi_107773810	1256	657	369	38347	20105	5704	69.48	39.85	19.33	1740.47	1147.72	313.19	42.8867	1067.13	4.63706	6.85103e-15	4.9373e-13	CAB40	PREDICTED: chlorophyll a-b binding protein 40, chloroplastic-like, partial [Nicotiana tabacum]	Metabolism;Metabolism	Global and overview maps;Energy metabolism	ko01100//Metabolic pathways;ko00196//Photosynthesis - antenna proteins	K08912;K08912	-	-	-
ncbi_107771176	973	771	1005	2646	2090	1993	16.74	14.54	16.37	37.35	37.11	34.03	15.8833	36.1633	1.18701	6.8856e-15	4.95504e-13	CBP60B	PREDICTED: calmodulin-binding protein 60 B-like isoform X1 [Nicotiana tabacum]	-	-	-	-	-	-	-
ncbi_107802215	320	367	469	983	844	958	14.27	17.94	19.79	35.93	38.82	42.36	17.3333	39.0367	1.17128	6.94225e-15	4.9886e-13	At3g10130	PREDICTED: heme-binding-like protein At3g10130, chloroplastic [Nicotiana tabacum]	-	-	-	-	-	-	-
ncbi_107810266	319	222	372	39	49	62	10.56	8.06	11.66	1.06	1.67	2.04	10.0933	1.59	-2.6663	7.07934e-15	5.07978e-13	At5g38780	PREDICTED: probable S-adenosylmethionine-dependent methyltransferase At5g38780 [Nicotiana tomentosiformis]	-	-	-	-	-	-	-
ncbi_107813390	43	9	4	456	639	781	2.1	0.48	0.18	18.24	32.15	37.8	0.92	29.3967	4.99787	7.2354e-15	5.18429e-13	IAA29	PREDICTED: auxin-responsive protein IAA29-like [Nicotiana tabacum]	Environmental Information Processing	Signal transduction	ko04075//Plant hormone signal transduction	K14484	-	-	-
ncbi_107826622	127	237	120	0	4	1	3.41	6.97	3.05	0	0.11	0.03	4.47667	0.0466667	-6.58389	7.34089e-15	5.25232e-13	CYP71A9	cytochrome P450 71A9-like precursor [Nicotiana tabacum]	-	-	-	-	GO:0016020//membrane	GO:0016491//oxidoreductase activity;GO:0046872//metal ion binding	-
ncbi_107769346	397	522	388	1539	1606	2574	5.77	8.34	5.35	18.36	24.08	37.13	6.48667	26.5233	2.03171	7.40175e-15	5.28827e-13	R1A	PREDICTED: putative late blight resistance protein homolog R1B-16 [Nicotiana tabacum]	-	-	-	-	-	-	-
ncbi_107794062	409	418	409	958	1099	1178	12.27	13.75	11.6	23.55	33.99	35.05	12.54	30.8633	1.29936	7.43976e-15	5.30781e-13	PBL3	PREDICTED: protein kinase 2B, chloroplastic-like [Nicotiana sylvestris]	-	-	-	-	-	GO:0004672//protein kinase activity;GO:0032550//purine ribonucleoside binding	GO:0006464//cellular protein modification process;GO:0006796//phosphate-containing compound metabolic process;GO:0010646//regulation of cell communication
ncbi_107800501	264	378	355	26	36	58	8.75	13.73	11.14	0.71	1.23	1.91	11.2067	1.28333	-3.12639	7.53315e-15	5.36189e-13	FLS1	PREDICTED: flavonol synthase/flavanone 3-hydroxylase-like [Nicotiana tomentosiformis]	-	-	-	-	-	-	-
ncbi_107802347	1136	1027	1265	2261	2265	2832	17.19	17	18.09	28	35.21	42.47	17.4267	35.2267	1.01537	7.53709e-15	5.36189e-13	ZFN1	PREDICTED: zinc finger CCCH domain-containing protein ZFN-like isoform X1 [Nicotiana tomentosiformis]	-	-	-	-	-	-	-
ncbi_107792960	1042	598	2359	112	98	113	36.92	23.23	79.15	3.26	3.58	3.97	46.4333	3.60333	-3.68776	7.63827e-15	5.42612e-13	SPX2	PREDICTED: SPX domain-containing protein 1-like [Nicotiana sylvestris]	-	-	-	-	-	-	-
ncbi_107798595	936	719	804	4981	3591	2447	62.72	52.83	51.02	273.87	248.34	162.75	55.5233	228.32	2.03989	7.74186e-15	5.49187e-13	--	Heat shock protein DnaJ, cysteine-rich domain-containing protein [Cynara cardunculus var. scolymus] [Cynara cardunculus]	-	-	-	-	-	-	-
ncbi_107811776	1500	1222	1704	548	453	559	41.43	37.02	44.59	12.42	12.93	15.33	41.0133	13.56	-1.59674	7.90421e-15	5.59906e-13	MVD2	PREDICTED: diphosphomevalonate decarboxylase-like [Nicotiana sylvestris]	Metabolism;Metabolism;Metabolism	Global and overview maps;Global and overview maps;Metabolism of terpenoids and polyketides	ko01100//Metabolic pathways;ko01110//Biosynthesis of secondary metabolites;ko00900//Terpenoid backbone biosynthesis	K01597;K01597;K01597	GO:0044444//cytoplasmic part	GO:0016830//carbon-carbon lyase activity;GO:0032550//purine ribonucleoside binding	GO:0006084//acetyl-CoA metabolic process;GO:0006720//isoprenoid metabolic process
ncbi_107797939	89	286	253	10	6	10	4.29	15.1	11.54	0.4	0.3	0.48	10.31	0.393333	-4.71215	8.38547e-15	5.93153e-13	ERF1B	PREDICTED: ethylene-responsive transcription factor 1B-like [Nicotiana tabacum]	Environmental Information Processing;Environmental Information Processing	Signal transduction;Signal transduction	ko04075//Plant hormone signal transduction;ko04016//MAPK signaling pathway - plant	K14516;K14516	GO:0043231//intracellular membrane-bounded organelle	GO:0001071//nucleic acid binding transcription factor activity	GO:0010468//regulation of gene expression;GO:0034645//cellular macromolecule biosynthetic process
ncbi_107816916	139	131	116	383	363	497	1.85	1.92	1.46	4.18	5	6.57	1.74333	5.25	1.59047	8.41501e-15	5.93677e-13	SD25	PREDICTED: G-type lectin S-receptor-like serine/threonine-protein kinase SD2-5 [Nicotiana tabacum]	-	-	-	-	-	-	-
ncbi_107820474	33	5	10	246	376	872	2.19	0.36	0.63	13.37	25.71	57.34	1.06	32.14	4.92223	8.41672e-15	5.93677e-13	LE16	PREDICTED: non-specific lipid-transfer protein 2-like [Nicotiana sylvestris]	-	-	-	-	-	-	-
ncbi_107778865	60	38	38	290	310	201	3.69	2.56	2.22	14.65	19.69	12.28	2.82333	15.54	2.46052	8.45896e-15	5.95812e-13	ATJ11	PREDICTED: chaperone protein dnaJ 11, chloroplastic [Nicotiana sylvestris]	-	-	-	-	-	-	-
ncbi_107819698	60	49	62	181	207	213	1.62	1.45	1.58	4.01	5.75	5.7	1.55	5.15333	1.73324	8.48064e-15	5.96496e-13	UGT709C2	PREDICTED: 7-deoxyloganetic acid glucosyltransferase-like isoform X1 [Nicotiana tabacum]	Metabolism	Global and overview maps	ko01110//Biosynthesis of secondary metabolites	K21373	-	-	-
ncbi_107803058	3061	2105	4664	13628	11817	11253	79.9	60.26	115.27	291.23	317.81	291.15	85.1433	300.063	1.8173	8.62293e-15	6.05648e-13	GGAT2	PREDICTED: glutamate--glyoxylate aminotransferase 2 [Nicotiana tomentosiformis]	Metabolism;Metabolism;Metabolism;Metabolism;Metabolism;Metabolism;Metabolism;Metabolism;Metabolism;Metabolism	Global and overview maps;Global and overview maps;Global and overview maps;Global and overview maps;Carbohydrate metabolism;Energy metabolism;Amino acid metabolism;Global and overview maps;Amino acid metabolism;Amino acid metabolism	ko01100//Metabolic pathways;ko01110//Biosynthesis of secondary metabolites;ko01200//Carbon metabolism;ko01230//Biosynthesis of amino acids;ko00630//Glyoxylate and dicarboxylate metabolism;ko00710//Carbon fixation in photosynthetic organisms;ko00260//Glycine, serine and threonine metabolism;ko01210//2-Oxocarboxylic acid metabolism;ko00250//Alanine, aspartate and glutamate metabolism;ko00220//Argin…	K14272;K14272;K14272;K14272;K14272;K14272;K14272;K14272;K14272;K14272	-	GO:0016769//transferase activity, transferring nitrogenous groups;GO:0043168//anion binding	GO:0008152//metabolic process
ncbi_107761072	284	146	165	1672	1235	856	2.31	1.3	1.27	11.16	10.37	6.91	1.62667	9.48	2.54297	8.69249e-15	6.09674e-13	XI-F	PREDICTED: myosin-12 isoform X1 [Nicotiana sylvestris]	-	-	-	-	-	-	-
ncbi_107759530	3100	2505	5603	400	519	669	45.03	39.89	77.06	4.77	7.77	9.65	53.9933	7.39667	-2.86783	8.86383e-15	6.20817e-13	PPC4	PREDICTED: phosphoenolpyruvate carboxylase 4-like [Nicotiana tabacum]	Metabolism;Metabolism;Metabolism;Metabolism	Global and overview maps;Global and overview maps;Carbohydrate metabolism;Energy metabolism	ko01100//Metabolic pathways;ko01200//Carbon metabolism;ko00620//Pyruvate metabolism;ko00710//Carbon fixation in photosynthetic organisms	K01595;K01595;K01595;K01595	GO:0044424//intracellular part	GO:0004611//phosphoenolpyruvate carboxykinase activity	GO:0006101//citrate metabolic process
ncbi_107812095	191	227	325	845	854	737	6.78	8.84	10.93	24.62	31.3	25.96	8.85	27.2933	1.6248	8.90053e-15	6.22512e-13	--	tRNA-dihydrouridine synthase B [Gossypium arboreum]	-	-	-	-	-	-	-
ncbi_107824661	354	295	362	89	52	85	11.4	10.41	11.04	2.35	1.73	2.72	10.95	2.26667	-2.27229	9.03455e-15	6.30999e-13	--	PREDICTED: uncharacterized protein LOC104099531 isoform X1 [Nicotiana tomentosiformis]	-	-	-	-	-	-	-
ncbi_107778268	352	109	316	1582	2097	3133	32.83	11.15	27.91	121.05	201.81	289.99	23.9633	204.283	3.09167	9.62013e-15	6.70957e-13	--	PREDICTED: uncharacterized protein LOC107778268 [Nicotiana tabacum]	-	-	-	-	-	-	-
ncbi_107796561	87	37	132	986	786	500	1.22	0.57	1.75	11.34	11.37	6.96	1.18	9.89	3.06718	9.71542e-15	6.76656e-13	GLR2.8	PREDICTED: glutamate receptor 2.8-like [Nicotiana tabacum]	-	-	-	-	-	-	-
MSTRG.50517	69	72	41	325	253	352	1.4	1.6	0.79	5.4	5.28	7.07	1.26333	5.91667	2.22755	1.02298e-14	7.11487e-13	--	-	-	-	-	-	-	-	-
ncbi_107764143	919	891	1117	115	128	239	13.86	14.74	15.96	1.43	2	3.58	14.8533	2.33667	-2.66826	1.06467e-14	7.39447e-13	SPBC3D6.12	PREDICTED: WD repeat-containing protein 3-like isoform X1 [Nicotiana tabacum]	Genetic Information Processing	Translation	ko03008//Ribosome biogenesis in eukaryotes	K14556	-	-	-
ncbi_107783428	3	3	0	321	221	57	0.14	0.16	0	12.67	10.97	2.72	0.1	8.78667	6.45724	1.10576e-14	7.66919e-13	NAC041	PREDICTED: NAC domain-containing protein 68-like isoform X1 [Nicotiana sylvestris]	-	-	-	-	-	-	-
ncbi_107787160	110	108	162	4	0	0	2.48	2.67	3.46	0.07	0	0	2.87	0.0233333	-6.94251	1.12311e-14	7.76784e-13	--	PREDICTED: uncharacterized protein LOC107787160 [Nicotiana tabacum]	-	-	-	-	-	-	-
ncbi_107760813	234	258	334	868	722	672	8.24	9.96	11.15	25.11	26.24	23.5	9.78333	24.95	1.35064	1.13251e-14	7.82202e-13	PAP9	PREDICTED: probable plastid-lipid-associated protein 13, chloroplastic [Nicotiana sylvestris]	-	-	-	-	-	-	-
ncbi_107762964	118	36	77	2505	1115	551	3.07	1.03	1.9	53.5	29.95	14.24	2	32.5633	4.02518	1.15169e-14	7.94345e-13	PLP7	PREDICTED: patatin-like protein 3 [Nicotiana tabacum]	-	-	-	-	-	-	-
ncbi_107814671	520	428	594	1717	1240	1206	7.38	6.66	7.99	20	18.17	17.01	7.34333	18.3933	1.32468	1.15407e-14	7.94647e-13	LOX3.1	PREDICTED: linoleate 13S-lipoxygenase 3-1, chloroplastic-like [Nicotiana tabacum]	Metabolism;Metabolism;Metabolism;Metabolism	Global and overview maps;Global and overview maps;Lipid metabolism;Lipid metabolism	ko01100//Metabolic pathways;ko01110//Biosynthesis of secondary metabolites;ko00592//alpha-Linolenic acid metabolism;ko00591//Linoleic acid metabolism	K00454;K00454;K00454;K00454	-	-	-
ncbi_107789145	327	367	362	872	756	797	10.28	12.65	10.77	22.49	24.51	24.84	11.2333	23.9467	1.09204	1.15532e-14	7.94647e-13	CKA1	PREDICTED: casein kinase II subunit alpha-1 [Nicotiana sylvestris]	Genetic Information Processing;Organismal Systems	Translation;Environmental adaptation	ko03008//Ribosome biogenesis in eukaryotes;ko04712//Circadian rhythm - plant	K03097;K03097	-	-	-
ncbi_107812887	488	769	675	2582	2370	2034	16.95	29.31	22.21	73.62	84.98	70.14	22.8233	76.2467	1.74016	1.17561e-14	8.07488e-13	SAMDC1	PREDICTED: S-adenosylmethionine decarboxylase proenzyme-like [Nicotiana tabacum]	Metabolism;Metabolism;Metabolism	Global and overview maps;Amino acid metabolism;Amino acid metabolism	ko01100//Metabolic pathways;ko00270//Cysteine and methionine metabolism;ko00330//Arginine and proline metabolism	K01611;K01611;K01611	-	-	-
ncbi_107830140	37	27	30	130	150	153	0.62	0.49	0.47	1.79	2.59	2.54	0.526667	2.30667	2.13085	1.19672e-14	8.20857e-13	PERK12	PREDICTED: probable serine/threonine-protein kinase RLCKVII [Nicotiana tabacum]	-	-	-	-	-	-	-
ncbi_107809791	783	1920	1192	17	28	95	17.8	47.88	25.67	0.32	0.66	2.14	30.45	1.04	-4.87179	1.24635e-14	8.53721e-13	GID1B	PREDICTED: gibberellin receptor GID1B-like [Nicotiana sylvestris]	Environmental Information Processing	Signal transduction	ko04075//Plant hormone signal transduction	K14493	-	GO:0003824//catalytic activity	-
MSTRG.42897	1	0	0	245	193	181	0.01	0	0	2.41	2.38	2.15	0.00333333	2.31333	9.43879	1.25958e-14	8.61599e-13	--	PREDICTED: uncharacterized protein LOC108945506 isoform X1 [Nicotiana tomentosiformis]	-	-	-	-	-	-	-
MSTRG.39531	152	167	169	4	1	14	5.96	7.18	6.27	0.13	0.04	0.54	6.47	0.236667	-4.77284	1.32381e-14	9.04295e-13	--	-	-	-	-	-	-	-	-
MSTRG.13360	118	81	130	3	6	10	8.15	6.18	8.53	0.16	0.42	0.65	7.62	0.41	-4.2161	1.34969e-14	9.20709e-13	--	-	-	-	-	-	-	-	-
ncbi_107806421	6	1	2	177	169	60	0.1	0.02	0.04	2.54	3.04	1.04	0.0533333	2.20667	5.37069	1.36645e-14	9.30868e-13	BOR4	PREDICTED: boron transporter 4-like [Nicotiana tabacum]	-	-	-	-	-	-	-
ncbi_107830937	1021	801	560	67	23	91	41.79	35.95	21.71	2.25	0.97	3.7	33.15	2.30667	-3.84513	1.37095e-14	9.32382e-13	SDI1	PREDICTED: protein SULFUR DEFICIENCY-INDUCED 1-like [Nicotiana attenuata]	-	-	-	-	-	-	-
ncbi_107825688	530	483	657	1410	2048	1974	7.04	7.03	8.25	15.36	28.02	25.88	7.44	23.0867	1.63369	1.37242e-14	9.32382e-13	TPS7	PREDICTED: probable alpha,alpha-trehalose-phosphate synthase [UDP-forming] 7 isoform X1 [Nicotiana sylvestris]	Metabolism;Metabolism	Global and overview maps;Carbohydrate metabolism	ko01100//Metabolic pathways;ko00500//Starch and sucrose metabolism	K16055;K16055	-	-	-
ncbi_107768804	780	708	1019	2088	1594	1840	18.87	18.79	23.36	41.47	39.81	44.21	20.34	41.83	1.04022	1.39564e-14	9.46866e-13	ATS1	PREDICTED: glycerol-3-phosphate acyltransferase, chloroplastic-like isoform X1 [Nicotiana tabacum]	Metabolism;Metabolism;Metabolism	Global and overview maps;Lipid metabolism;Lipid metabolism	ko01100//Metabolic pathways;ko00564//Glycerophospholipid metabolism;ko00561//Glycerolipid metabolism	K00630;K00630;K00630	GO:0009532//plastid stroma	GO:0016740//transferase activity	GO:0006090//pyruvate metabolic process;GO:0006633//fatty acid biosynthetic process;GO:0006779//porphyrin-containing compound biosynthetic process;GO:0016109//tetraterpenoid biosynthetic process;GO:0046341//CDP-diacylglycerol metabolic process;GO:0046471//phosphatidylglycerol metabolic process
ncbi_107825068	75	66	53	290	200	285	1.44	1.36	0.94	4.33	3.94	5.2	1.24667	4.49	1.84864	1.41134e-14	9.56218e-13	At1g67900	PREDICTED: BTB/POZ domain-containing protein At1g67900-like [Nicotiana sylvestris]	-	-	-	-	-	-	-
ncbi_107829684	2728	1506	2385	6812	6626	7315	56.5	34.2	46.78	115.75	141.61	150.37	45.8267	135.91	1.56839	1.55954e-14	1.05519e-12	ASPG1	PREDICTED: protein ASPARTIC PROTEASE IN GUARD CELL 1-like [Nicotiana tabacum]	-	-	-	-	-	-	-
ncbi_107761678	73	76	38	873	753	337	3.11	3.55	1.52	30.52	33.11	14.25	2.72667	25.96	3.25108	1.56839e-14	1.0583e-12	NHL13	PREDICTED: NDR1/HIN1-Like protein 3 [Nicotiana tomentosiformis]	-	-	-	-	-	-	-
ncbi_107780289	4	3	4	211	112	55	0.2	0.16	0.19	8.65	5.78	2.73	0.183333	5.72	4.96347	1.64925e-14	1.11136e-12	AUX22	PREDICTED: auxin-induced protein AUX22-like [Nicotiana tabacum]	Environmental Information Processing	Signal transduction	ko04075//Plant hormone signal transduction	K14484	-	-	-
ncbi_107790669	4577	2336	3774	421	546	268	91.16	51.01	71.19	6.88	11.22	5.3	71.12	7.8	-3.18871	1.74627e-14	1.17514e-12	AS	PREDICTED: asparagine synthetase [glutamine-hydrolyzing] [Nicotiana sylvestris]	Metabolism;Metabolism;Metabolism	Global and overview maps;Global and overview maps;Amino acid metabolism	ko01100//Metabolic pathways;ko01110//Biosynthesis of secondary metabolites;ko00250//Alanine, aspartate and glutamate metabolism	K01953;K01953;K01953	-	GO:0016884//carbon-nitrogen ligase activity, with glutamine as amido-N-donor;GO:0032550//purine ribonucleoside binding	GO:0006529//asparagine biosynthetic process;GO:0009064//glutamine family amino acid metabolic process;GO:0009642//response to light intensity
ncbi_107778156	33	31	38	459	324	152	0.86	0.85	0.9	9.45	8.39	3.79	0.87	7.21	3.05091	1.76458e-14	1.18587e-12	WRKY53	PREDICTED: probable WRKY transcription factor 53 isoform X1 [Nicotiana tabacum]	-	-	-	-	-	-	-
MSTRG.2417	209	404	229	0	0	2	12.01	25.47	12.47	0	0	0.11	16.65	0.0366667	-8.82684	1.76919e-14	1.18736e-12	--	-	-	-	-	-	-	-	-
ncbi_107778538	69	125	64	938	737	450	1.51	3	1.33	16.87	16.67	9.79	1.94667	14.4433	2.89133	1.83229e-14	1.22729e-12	--	PREDICTED: putative glucuronosyltransferase PGSIP8 [Nicotiana tomentosiformis]	-	-	-	-	-	-	-
ncbi_107830019	74	33	84	417	396	295	2.01	0.98	2.16	9.29	11.09	7.95	1.71667	9.44333	2.45969	1.83361e-14	1.22729e-12	SARD1	PREDICTED: protein SAR DEFICIENT 1-like [Nicotiana tabacum]	-	-	-	-	-	-	-
MSTRG.23724	190	295	238	0	0	2	4.74	8.08	5.63	0	0	0.05	6.15	0.0166667	-8.52748	1.84785e-14	1.23516e-12	--	-	-	-	-	-	-	-	-
ncbi_107784851	11	10	9	277	161	76	0.67	0.67	0.52	13.83	10.11	4.59	0.62	9.51	3.93911	1.88089e-14	1.25455e-12	--	PREDICTED: uncharacterized protein LOC107784851 [Nicotiana tabacum]	-	-	-	-	-	-	-
MSTRG.52256	141	117	170	0	0	0	2.65	2.41	3.03	0	0	0	2.69667	0.001	-11.397	1.88189e-14	1.25455e-12	--	-	-	-	-	-	-	-	-
ncbi_107826322	102	114	88	377	722	815	1.58	1.92	1.28	4.78	11.48	12.42	1.59333	9.56	2.58496	1.90631e-14	1.26912e-12	TPS11	PREDICTED: probable alpha,alpha-trehalose-phosphate synthase [UDP-forming] 11 isoform X1 [Nicotiana tabacum]	Metabolism;Metabolism	Global and overview maps;Carbohydrate metabolism	ko01100//Metabolic pathways;ko00500//Starch and sucrose metabolism	K16055;K16055	-	-	-
ncbi_107776993	328	235	302	744	921	899	12.21	9.59	10.65	22.73	35.38	33.22	10.8167	30.4433	1.49287	1.93736e-14	1.28808e-12	--	PREDICTED: neurofilament heavy polypeptide-like [Nicotiana sylvestris]	-	-	-	-	-	-	-
ncbi_107816563	250	232	333	27	27	56	12.73	12.96	16.06	1.13	1.42	2.83	13.9167	1.79333	-2.9561	1.95088e-14	1.29533e-12	XERICO	PREDICTED: probable E3 ubiquitin-protein ligase XERICO [Nicotiana tabacum]	-	-	-	-	-	-	-
ncbi_107795880	4	19	8	172	121	141	0.13	0.66	0.24	4.46	3.95	4.43	0.343333	4.28	3.63993	2.02509e-14	1.34282e-12	ATHB-16	PREDICTED: homeobox-leucine zipper protein ATHB-54-like [Nicotiana tomentosiformis]	-	-	-	-	-	-	-
ncbi_107768026	100	64	124	4	3	2	1.76	1.24	2.08	0.06	0.05	0.04	1.69333	0.05	-5.08179	2.06878e-14	1.36996e-12	maoII	copper methylamine oxidase-like [Nicotiana tabacum]	Metabolism;Metabolism;Metabolism;Metabolism;Metabolism;Metabolism;Metabolism;Metabolism	Global and overview maps;Global and overview maps;Amino acid metabolism;Amino acid metabolism;Metabolism of other amino acids;Amino acid metabolism;Biosynthesis of other secondary metabolites;Biosynthesis of other secondary metabolites	ko01100//Metabolic pathways;ko01110//Biosynthesis of secondary metabolites;ko00260//Glycine, serine and threonine metabolism;ko00360//Phenylalanine metabolism;ko00410//beta-Alanine metabolism;ko00350//Tyrosine metabolism;ko00960//Tropane, piperidine and pyridine alkaloid biosynthesis;ko00950//Isoquinoline alkaloid biosynthesis	K00276;K00276;K00276;K00276;K00276;K00276;K00276;K00276	-	-	-
ncbi_107804444	411	213	316	51	33	52	12.82	7.28	9.33	1.31	1.06	1.61	9.81	1.32667	-2.88645	2.14948e-14	1.42151e-12	DOGL2	PREDICTED: transcription factor TGA2.3-like [Nicotiana tomentosiformis]	-	-	-	-	-	-	-
ncbi_107812851	571	521	595	196	148	201	12.05	12.05	11.88	3.39	3.22	4.21	11.9933	3.60667	-1.73349	2.18436e-14	1.44266e-12	APUM24	PREDICTED: pumilio homolog 24 [Nicotiana tabacum]	-	-	-	-	GO:0043231//intracellular membrane-bounded organelle	-	GO:0006913//nucleocytoplasmic transport;GO:0010467//gene expression;GO:0033036//macromolecule localization;GO:0071702//organic substance transport
ncbi_107799360	289	376	411	1152	1196	968	3.75	5.34	5.04	12.25	15.99	12.45	4.71	13.5633	1.52591	2.1942e-14	1.44724e-12	RXW8	PREDICTED: CSC1-like protein RXW8 [Nicotiana tabacum]	-	-	-	-	-	-	-
ncbi_107820188	96	66	103	348	236	405	2.31	1.74	2.35	6.88	5.87	9.69	2.13333	7.48	1.80993	2.22528e-14	1.4658e-12	--	PREDICTED: importin subunit alpha-1-like [Nicotiana tabacum]	-	-	-	-	-	-	-
ncbi_107799658	2583	1519	1143	95	9	64	73.3	47.27	30.72	2.21	0.26	1.8	50.43	1.42333	-5.14694	2.30563e-14	1.51672e-12	2022-04-01	PREDICTED: 5'-adenylylsulfate reductase 3, chloroplastic-like isoform X1 [Nicotiana sylvestris]	Metabolism	Energy metabolism	ko00920//Sulfur metabolism	K05907	-	GO:0016667//oxidoreductase activity, acting on a sulfur group of donors	GO:0006790//sulfur compound metabolic process;GO:0019725//cellular homeostasis;GO:0044710//single-organism metabolic process
ncbi_107801247	33	21	20	160	127	125	0.93	0.65	0.54	3.73	3.75	3.52	0.706667	3.66667	2.37537	2.32363e-14	1.52654e-12	GLK1	PREDICTED: transcription activator GLK1-like isoform X1 [Nicotiana tabacum]	-	-	-	-	-	-	-
ncbi_107806110	153	71	108	474	768	1029	4.39	2.23	2.93	11.15	22.71	29.28	3.18333	21.0467	2.72498	2.48483e-14	1.6303e-12	--	octicosapeptide/Phox/Bem1p domain-containing family protein [Populus trichocarpa]	-	-	-	-	-	-	-
ncbi_107832820	13	22	23	157	168	106	0.43	0.8	0.73	4.29	5.78	3.51	0.653333	4.52667	2.79256	2.49564e-14	1.63523e-12	OsI_03083	PREDICTED: phospholipase A1-II 1-like [Nicotiana tabacum]	-	-	-	-	-	-	-
ncbi_107822118	157	160	223	466	436	457	4.16	4.65	5.59	10.13	11.92	12.01	4.8	11.3533	1.24201	2.54104e-14	1.66279e-12	--	PREDICTED: renalase-like [Nicotiana tabacum]	-	-	-	-	-	-	-
MSTRG.3404	19	27	24	142	109	112	0.84	1.3	1	5.12	4.95	4.89	1.04667	4.98667	2.25227	2.58384e-14	1.68858e-12	--	-	-	-	-	-	-	-	-
ncbi_107766627	110	221	245	13	7	19	3.83	8.45	8.09	0.37	0.25	0.66	6.79	0.426667	-3.99223	2.59488e-14	1.69358e-12	ephA	PREDICTED: bifunctional epoxide hydrolase 2-like [Nicotiana tabacum]	-	-	-	-	-	-	-
ncbi_107793546	9678	8022	10333	3200	1814	2245	201.69	183.29	203.92	54.72	39.02	46.43	196.3	46.7233	-2.07085	2.72396e-14	1.77318e-12	ACLB-2	PREDICTED: ATP-citrate synthase beta chain protein 2-like [Nicotiana tomentosiformis]	Metabolism;Metabolism;Metabolism	Global and overview maps;Global and overview maps;Carbohydrate metabolism	ko01100//Metabolic pathways;ko01110//Biosynthesis of secondary metabolites;ko00020//Citrate cycle (TCA cycle)	K01648;K01648;K01648	-	-	-
ncbi_107768861	37	64	57	658	548	240	0.99	1.88	1.44	14.38	15.08	6.35	1.43667	11.9367	3.0546	2.79035e-14	1.81402e-12	--	PREDICTED: zyxin [Nicotiana sylvestris]	-	-	-	-	-	-	-
ncbi_107796659	246	525	342	1719	2482	2856	12.17	28.48	16.03	69.79	126.74	140.26	18.8933	112.263	2.57094	2.81053e-14	1.82321e-12	ATJ8	PREDICTED: chaperone protein dnaJ 8, chloroplastic-like [Nicotiana tomentosiformis]	-	-	-	-	-	-	-
ncbi_107779039	10	7	15	81	82	86	0.21	0.16	0.29	1.38	1.76	1.77	0.22	1.63667	2.89519	2.81182e-14	1.82321e-12	PFP-BETA	PREDICTED: pyrophosphate--fructose 6-phosphate 1-phosphotransferase subunit beta-like, partial [Nicotiana tabacum]	Metabolism;Metabolism;Metabolism;Metabolism;Metabolism	Global and overview maps;Global and overview maps;Carbohydrate metabolism;Carbohydrate metabolism;Carbohydrate metabolism	ko01100//Metabolic pathways;ko01110//Biosynthesis of secondary metabolites;ko00010//Glycolysis / Gluconeogenesis;ko00051//Fructose and mannose metabolism;ko00030//Pentose phosphate pathway	K00895;K00895;K00895;K00895;K00895	GO:0030312//external encapsulating structure;GO:0044445//cytosolic part	GO:0008443//phosphofructokinase activity;GO:0032550//purine ribonucleoside binding	GO:0006084//acetyl-CoA metabolic process;GO:0006090//pyruvate metabolic process;GO:0016310//phosphorylation;GO:0016458//gene silencing;GO:0034968//histone lysine methylation
ncbi_107781642	49	168	67	1147	1193	903	1.93	7.25	2.5	37.04	48.45	35.27	3.89333	40.2533	3.37003	2.83779e-14	1.83766e-12	XTH15	PREDICTED: xyloglucan endotransglucosylase/hydrolase 2-like [Nicotiana tabacum]	-	-	-	-	GO:0005576//extracellular region;GO:0030312//external encapsulating structure	GO:0016758//transferase activity, transferring hexosyl groups;GO:0016787//hydrolase activity	GO:0044042//glucan metabolic process;GO:0045229//external encapsulating structure organization
MSTRG.48848	366	379	407	109	81	122	35.25	40.03	37.13	8.61	8.05	11.66	37.47	9.44	-1.98888	2.97686e-14	1.92522e-12	--	-	-	-	-	-	-	-	-
ncbi_107813608	57	70	94	258	333	291	1.45	1.94	2.25	5.37	8.71	7.32	1.88	7.13333	1.92384	3.05151e-14	1.96922e-12	At5g57100	PREDICTED: uncharacterized membrane protein At1g06890-like [Nicotiana sylvestris]	-	-	-	-	-	-	-
ncbi_107831571	3	0	0	202	195	78	0.1	0	0	5.43	6.59	2.54	0.0333333	4.85333	7.18587	3.05281e-14	1.96922e-12	PUP10	PREDICTED: probable purine permease 10 [Nicotiana tabacum]	-	-	-	-	-	-	-
ncbi_107814047	577	766	868	54	95	131	15.68	22.83	22.34	1.2	2.66	3.53	20.2833	2.46333	-3.04161	3.06341e-14	1.9735e-12	JGB	PREDICTED: vegetative incompatibility protein HET-E-1-like [Nicotiana tabacum]	-	-	-	-	-	-	-
ncbi_107818798	493	348	465	84	103	108	19.48	15.08	17.4	2.72	4.2	4.24	17.32	3.72	-2.21906	3.07758e-14	1.97984e-12	RBG3	PREDICTED: glycine-rich RNA-binding protein 4, mitochondrial-like [Nicotiana tabacum]	Genetic Information Processing	Transcription	ko03040//Spliceosome	K12741	-	-	-
ncbi_107777811	67	183	191	6	5	4	2.51	7.51	6.77	0.18	0.19	0.15	5.59667	0.173333	-5.01295	3.08121e-14	1.97984e-12	MED36A	PREDICTED: probable mediator of RNA polymerase II transcription subunit 36b [Nicotiana tabacum]	Genetic Information Processing	Translation	ko03008//Ribosome biogenesis in eukaryotes	K14563	-	GO:0016741//transferase activity, transferring one-carbon groups	GO:0006399//tRNA metabolic process;GO:0016072//rRNA metabolic process
ncbi_107793211	796	398	980	100	74	124	18.62	10.19	21.7	1.92	1.78	2.89	16.8367	2.19667	-2.93822	3.16282e-14	2.02967e-12	--	PREDICTED: probable amino-acid racemase [Capsicum annuum]	-	-	-	-	-	GO:0016855//racemase and epimerase activity, acting on amino acids and derivatives	GO:0008152//metabolic process
ncbi_107771658	207	240	333	993	818	705	6.49	8.43	10.03	25.51	26.75	22.19	8.31667	24.8167	1.57723	3.21657e-14	2.0615e-12	--	SOUL heme-binding family protein isoform 1 [Theobroma cacao]	-	-	-	-	-	-	-
ncbi_107779146	272	259	279	580	580	690	6.07	6.34	5.9	10.62	13.36	15.28	6.10333	13.0867	1.10043	3.23862e-14	2.07297e-12	CRSH	PREDICTED: probable GTP diphosphokinase CRSH, chloroplastic [Nicotiana tabacum]	Metabolism	Nucleotide metabolism	ko00230//Purine metabolism	K00951	-	-	-
ncbi_107764174	872	823	563	3411	3891	2728	22.41	23.19	13.7	71.94	103.2	69.59	19.7667	81.5767	2.04509	3.43682e-14	2.19701e-12	NUDT8	PREDICTED: nudix hydrolase 8-like [Nicotiana tabacum]	-	-	-	-	-	-	-
ncbi_107782000	108	218	329	6	4	16	1.38	3.03	3.96	0.06	0.05	0.2	2.79	0.103333	-4.75489	3.58798e-14	2.2907e-12	IPO5	PREDICTED: importin-5-like [Nicotiana tabacum]	-	-	-	-	-	-	-
ncbi_107775866	213	206	173	777	646	552	4.27	4.52	3.28	12.78	13.37	10.98	4.02333	12.3767	1.62116	3.65543e-14	2.33077e-12	RCOM_0699480	PREDICTED: glycosyltransferase family 92 protein RCOM_0530710-like [Nicotiana tabacum]	-	-	-	-	-	-	-
MSTRG.2406	163	270	176	854	790	857	9.55	17.34	9.76	41.02	47.74	49.81	12.2167	46.19	1.91873	3.69197e-14	2.35106e-12	--	PREDICTED: protein LNK2-like [Nicotiana tabacum]	-	-	-	-	-	-	-
ncbi_107762340	122	110	145	398	289	323	4.04	3.96	4.54	10.76	9.83	10.57	4.18	10.3867	1.31316	3.69966e-14	2.35295e-12	PAT1H2	PREDICTED: protein PAT1 homolog 1-like [Nicotiana sylvestris]	Genetic Information Processing	Folding, sorting and degradation	ko03018//RNA degradation	K12617	-	-	-
ncbi_107820579	961	520	693	2365	2842	2964	63.74	37.84	43.56	128.73	194.61	195.22	48.38	172.853	1.83707	3.82543e-14	2.42983e-12	--	PREDICTED: abscisic stress-ripening protein 2 [Nicotiana sylvestris]	-	-	-	-	-	-	-
ncbi_107763257	24	21	66	650	425	241	0.76	0.72	1.95	16.88	13.9	7.58	1.14333	12.7867	3.48332	3.86312e-14	2.45065e-12	PPH	PREDICTED: pheophytinase, chloroplastic [Nicotiana tomentosiformis]	-	-	-	-	-	-	-
ncbi_107780905	11	3	28	393	275	166	0.33	0.1	0.8	9.71	8.55	4.97	0.41	7.74333	4.23926	3.91402e-14	2.47978e-12	WRKY40	PREDICTED: probable WRKY transcription factor 40 [Nicotiana tabacum]	-	-	-	-	-	-	-
ncbi_107805063	1123	1234	1238	2624	3071	3172	49.01	59.04	51.17	93.96	138.29	137.38	53.0733	123.21	1.21506	4.02055e-14	2.54403e-12	--	PREDICTED: protein SYM1-like, partial [Nicotiana tabacum]	Cellular Processes	Transport and catabolism	ko04146//Peroxisome	K13348	-	-	-
ncbi_107824938	368	407	453	106	71	120	14.29	17.33	16.66	3.38	2.85	4.62	16.0933	3.61667	-2.15373	4.0368e-14	2.55107e-12	NRP2	PREDICTED: NAP1-related protein 2-like [Nicotiana sylvestris]	-	-	-	-	-	-	-
ncbi_107826738	7	7	0	149	79	121	0.52	0.57	0	9.06	6.04	8.9	0.363333	8	4.46063	4.04856e-14	2.55526e-12	--	PREDICTED: uncharacterized protein LOC107826738, partial [Nicotiana tabacum]	-	-	-	-	-	-	-
ncbi_107816353	375	399	976	31	34	70	19.65	22.93	48.44	1.33	1.84	3.64	30.34	2.27	-3.74046	4.08176e-14	2.57055e-12	PRP1	PREDICTED: probable glutathione S-transferase [Nicotiana sylvestris]	Metabolism	Metabolism of other amino acids	ko00480//Glutathione metabolism	K00799	-	-	-
ncbi_107765667	224	90	104	4	4	7	13.35	5.88	5.87	0.2	0.25	0.41	8.36667	0.286667	-4.86721	4.08311e-14	2.57055e-12	--	PREDICTED: phylloplanin-like [Nicotiana sylvestris]	-	-	-	-	-	-	-
ncbi_107830018	49	11	24	265	262	299	1.03	0.25	0.48	4.58	5.7	6.25	0.586667	5.51	3.23144	4.09024e-14	2.57179e-12	SULTR3;5	PREDICTED: probable sulfate transporter 3.5 [Nicotiana tabacum]	-	-	-	-	-	-	-
ncbi_107799545	130	152	129	462	348	559	2.66	3.4	2.49	7.76	7.34	11.35	2.85	8.81667	1.62927	4.23388e-14	2.65875e-12	--	PREDICTED: E3 ubiquitin-protein ligase Topors-like isoform X1 [Nicotiana tabacum]	-	-	-	-	-	-	-
ncbi_107777241	33047	20561	33441	116446	82305	79325	1040.39	709.75	997.01	3007.93	2673.99	2478.68	915.717	2720.2	1.57074	4.31609e-14	2.70696e-12	GAPA	PREDICTED: glyceraldehyde-3-phosphate dehydrogenase A, chloroplastic [Nicotiana tomentosiformis]	Metabolism;Metabolism;Metabolism	Global and overview maps;Global and overview maps;Energy metabolism	ko01100//Metabolic pathways;ko01200//Carbon metabolism;ko00710//Carbon fixation in photosynthetic organisms	K05298;K05298;K05298	-	GO:0000166//nucleotide binding;GO:0016903//oxidoreductase activity, acting on the aldehyde or oxo group of donors	GO:0044710//single-organism metabolic process
ncbi_107763706	188	81	125	724	595	575	7.29	3.45	4.59	23.05	23.81	22.14	5.11	23	2.17024	4.35313e-14	2.72676e-12	YAB5	PREDICTED: axial regulator YABBY 5-like [Nicotiana tomentosiformis]	-	-	-	-	GO:0043231//intracellular membrane-bounded organelle	GO:0001071//nucleic acid binding transcription factor activity;GO:0043169//cation binding	GO:0001708//cell fate specification;GO:0010468//regulation of gene expression;GO:0044707//single-multicellular organism process
MSTRG.24832	4	6	5	62	61	97	0.31	0.49	0.37	3.69	4.57	6.99	0.39	5.08333	3.70423	4.51021e-14	2.8216e-12	--	PREDICTED: uncharacterized protein LOC107825454 [Nicotiana tabacum]	-	-	-	-	-	-	-
ncbi_107832078	3523	4449	4248	1186	1210	1315	94.58	130.99	108.01	26.13	33.53	35.05	111.193	31.57	-1.81644	4.71276e-14	2.94462e-12	PDI	PREDICTED: protein disulfide-isomerase-like [Nicotiana tabacum]	Genetic Information Processing	Folding, sorting and degradation	ko04141//Protein processing in endoplasmic reticulum	K09580	-	-	-
ncbi_107832441	41	32	56	235	221	158	0.83	0.71	1.06	3.88	4.59	3.15	0.866667	3.87333	2.16003	4.9764e-14	3.10545e-12	--	PREDICTED: traB domain-containing protein [Nicotiana tomentosiformis]	-	-	-	-	-	-	-
MSTRG.15876	112	179	235	22	10	13	7.77	13.61	15.48	1.23	0.72	0.88	12.2867	0.943333	-3.70318	4.98772e-14	3.10862e-12	--	hypothetical protein A4A49_26936 [Nicotiana attenuata]	-	-	-	-	-	-	-
MSTRG.43469	97	251	167	0	0	0	2.31	6.55	3.76	0	0	0	4.20667	0.001	-12.0385	5.02441e-14	3.12757e-12	--	gag-pol polyprotein [Solanum lycopersicum]	-	-	-	-	-	-	-
ncbi_107771489	7286	4793	6943	15163	14149	16058	222.06	160.18	200.4	379.2	445.05	485.78	194.213	436.677	1.16892	5.07425e-14	3.15465e-12	FBA2	PREDICTED: fructose-bisphosphate aldolase 1, chloroplastic-like [Nicotiana sylvestris]	Metabolism;Metabolism;Metabolism;Metabolism;Metabolism;Metabolism;Metabolism;Metabolism	Global and overview maps;Global and overview maps;Global and overview maps;Global and overview maps;Carbohydrate metabolism;Energy metabolism;Carbohydrate metabolism;Carbohydrate metabolism	ko01100//Metabolic pathways;ko01110//Biosynthesis of secondary metabolites;ko01200//Carbon metabolism;ko01230//Biosynthesis of amino acids;ko00010//Glycolysis / Gluconeogenesis;ko00710//Carbon fixation in photosynthetic organisms;ko00051//Fructose and mannose metabolism;ko00030//Pentose phosphate pathway	K01623;K01623;K01623;K01623;K01623;K01623;K01623;K01623	-	GO:0016832//aldehyde-lyase activity	GO:0006090//pyruvate metabolic process
ncbi_107819181	1	4	1	61	90	163	0.05	0.2	0.04	2.28	4.22	7.35	0.0966667	4.61667	5.57769	5.14625e-14	3.19542e-12	XTH24	PREDICTED: xyloglucan endotransglucosylase/hydrolase protein 24-like isoform X1 [Nicotiana tabacum]	-	-	-	-	-	GO:0003824//catalytic activity	GO:0008152//metabolic process
ncbi_107776510	411	882	311	3666	6372	9248	17.2	40.47	12.32	125.87	275.16	384.1	23.33	261.71	3.48771	5.20669e-14	3.22893e-12	STR15	PREDICTED: thiosulfate sulfurtransferase 16, chloroplastic-like [Nicotiana sylvestris]	-	-	-	-	-	-	-
ncbi_107823064	19	27	30	246	207	117	0.22	0.34	0.33	2.32	2.45	1.33	0.296667	2.03333	2.77693	5.31039e-14	3.28914e-12	CIP7	PREDICTED: uncharacterized protein LOC107823064 [Nicotiana tabacum]	-	-	-	-	-	-	-
ncbi_107795731	294	404	508	1468	1119	1175	11.68	17.57	19.11	47.84	45.86	46.32	16.12	46.6733	1.53375	5.32783e-14	3.29584e-12	PILS6	PREDICTED: protein PIN-LIKES 6-like [Nicotiana attenuata]	-	-	-	-	-	-	GO:0044763//single-organism cellular process
ncbi_107831519	210	303	321	818	1036	1019	5.64	8.95	8.19	18.08	28.79	27.24	7.59333	24.7033	1.7019	5.33743e-14	3.29768e-12	KCS3	PREDICTED: 3-ketoacyl-CoA synthase 3-like [Nicotiana tomentosiformis]	Metabolism;Metabolism;Organismal Systems;Metabolism	Global and overview maps;Global and overview maps;Environmental adaptation;Lipid metabolism	ko01100//Metabolic pathways;ko01110//Biosynthesis of secondary metabolites;ko04626//Plant-pathogen interaction;ko00062//Fatty acid elongation	K15397;K15397;K15397;K15397	-	-	-
ncbi_107787302	80	101	100	331	380	295	2.43	3.36	2.88	8.25	11.91	8.89	2.89	9.68333	1.74443	5.4379e-14	3.3556e-12	WRKY53	PREDICTED: probable WRKY transcription factor 41 [Nicotiana tomentosiformis]	-	-	-	-	-	-	-
ncbi_107773857	719	707	1010	192	186	262	11.28	12.16	15.01	2.47	3.02	4.08	12.8167	3.19	-2.00639	5.53327e-14	3.41022e-12	LECRK3	PREDICTED: G-type lectin S-receptor-like serine/threonine-protein kinase RLK1 [Nicotiana tabacum]	-	-	-	-	-	GO:0004672//protein kinase activity	GO:0006796//phosphate-containing compound metabolic process
ncbi_107760413	279	170	412	1162	1331	1168	5.1	3.4	7.14	17.41	25.08	21.18	5.21333	21.2233	2.02537	5.55412e-14	3.41884e-12	FRO6	PREDICTED: ferric reduction oxidase 6-like [Nicotiana sylvestris]	-	-	-	-	GO:0031224//intrinsic component of membrane	GO:0003824//catalytic activity	GO:0044710//single-organism metabolic process
ncbi_107785832	55	41	49	266	144	280	1.28	1.05	1.08	5.09	3.47	6.49	1.13667	5.01667	2.14192	5.7743e-14	3.54999e-12	COL2	PREDICTED: zinc finger protein CONSTANS-LIKE 2 [Nicotiana sylvestris]	-	-	-	-	-	GO:0046914//transition metal ion binding	-
ncbi_107806809	49	23	17	266	290	216	4.12	2.1	1.33	18.27	25.12	17.92	2.51667	20.4367	3.02157	5.80597e-14	3.56505e-12	--	CAMP-regulated phosphoprotein 19-related protein isoform 1 [Theobroma cacao]	-	-	-	-	-	-	-
ncbi_107761368	149	117	167	673	346	656	3.69	3.18	3.92	13.67	8.84	16.12	3.59667	12.8767	1.84003	5.89772e-14	3.61693e-12	ATL6	PREDICTED: E3 ubiquitin-protein ligase ATL31-like [Nicotiana tabacum]	-	-	-	-	-	-	-
ncbi_107811141	103	69	43	753	453	405	6.26	4.6	2.47	37.54	28.41	24.43	4.44333	30.1267	2.76133	5.9895e-14	3.6687e-12	--	PREDICTED: classical arabinogalactan protein 5-like [Nicotiana tomentosiformis]	-	-	-	-	-	-	-
ncbi_107775212	346	270	341	93	65	66	14.66	12.54	13.7	3.24	2.84	2.78	13.6333	2.95333	-2.20672	6.04962e-14	3.70097e-12	At2g39795	PREDICTED: uncharacterized protein At2g39795, mitochondrial-like [Nicotiana tabacum]	-	-	-	-	-	-	-
ncbi_107786066	721	608	557	40	98	53	18.59	17.19	13.6	0.85	2.61	1.36	16.46	1.60667	-3.35682	6.35625e-14	3.88378e-12	PME12	PREDICTED: probable pectinesterase/pectinesterase inhibitor 12 isoform X1 [Nicotiana sylvestris]	-	-	-	-	GO:0030312//external encapsulating structure	GO:0052689//carboxylic ester hydrolase activity	GO:0000272//polysaccharide catabolic process;GO:0009892//negative regulation of metabolic process;GO:0071555//cell wall organization
ncbi_107790064	733	901	879	1898	1874	2189	25.16	33.89	28.56	53.43	66.37	74.56	29.2033	64.7867	1.14956	6.42652e-14	3.92191e-12	SAMDC1	PREDICTED: S-adenosylmethionine decarboxylase proenzyme-like [Nicotiana tabacum]	Metabolism;Metabolism;Metabolism	Global and overview maps;Amino acid metabolism;Amino acid metabolism	ko01100//Metabolic pathways;ko00270//Cysteine and methionine metabolism;ko00330//Arginine and proline metabolism	K01611;K01611;K01611	-	GO:0016830//carbon-carbon lyase activity	GO:0006596//polyamine biosynthetic process;GO:0044272//sulfur compound biosynthetic process
ncbi_107815525	7	10	23	130	117	104	0.45	0.7	1.4	6.85	7.76	6.63	0.85	7.08	3.05821	6.58641e-14	4.01457e-12	--	PREDICTED: oryzain beta chain-like [Nicotiana tabacum]	-	-	-	-	-	-	-
ncbi_107809861	168	521	142	2838	4183	5054	8	27.21	6.4	110.89	205.58	238.89	13.87	185.12	3.73842	6.91807e-14	4.21156e-12	ATJ8	PREDICTED: chaperone protein dnaJ 8, chloroplastic-like [Nicotiana sylvestris]	-	-	-	-	-	-	-
ncbi_107828496	664	615	792	1430	1648	1889	8.98	9.12	10.14	15.86	22.99	25.35	9.41333	21.4	1.18483	6.96252e-14	4.23345e-12	SMAX1	PREDICTED: LOW QUALITY PROTEIN: protein SUPPRESSOR OF MAX2 1-like [Nicotiana tabacum]	-	-	-	-	-	-	-
ncbi_107775407	136	139	132	405	436	367	4.04	4.52	3.71	9.87	13.36	10.81	4.09	11.3467	1.4721	6.98709e-14	4.24321e-12	--	DUF868 domain-containing protein [Cephalotus follicularis]	-	-	-	-	-	-	-
ncbi_107767418	1859	2753	1998	7321	11463	13541	42.28	68.63	43.03	136.59	268.97	305.59	51.3133	237.05	2.20779	7.11075e-14	4.31305e-12	CCD4	PREDICTED: probable carotenoid cleavage dioxygenase 4, chloroplastic [Nicotiana tabacum]	Metabolism;Metabolism;Metabolism	Global and overview maps;Global and overview maps;Metabolism of terpenoids and polyketides	ko01100//Metabolic pathways;ko01110//Biosynthesis of secondary metabolites;ko00906//Carotenoid biosynthesis	K09840;K09840;K09840	-	-	GO:0044710//single-organism metabolic process
MSTRG.41326	0	0	0	85	98	106	0	0	0	3.38	5.1	5.46	0.001	4.64667	12.182	7.18645e-14	4.35366e-12	--	-	-	-	-	-	-	-	-
ncbi_107791204	36	53	58	191	166	236	1.95	3.1	2.96	8.54	9.26	12.52	2.67	10.1067	1.9204	7.26263e-14	4.39447e-12	AVT1A	PREDICTED: vacuolar amino acid transporter 1-like isoform X6 [Nicotiana tabacum]	-	-	-	-	-	-	-
ncbi_107824390	303	278	350	68	53	92	27.98	28.15	30.61	5.15	5.05	8.43	28.9133	6.21	-2.21907	7.3882e-14	4.46502e-12	--	PREDICTED: carotenoid 9,10(9',10')-cleavage dioxygenase 1-like isoform X2 [Nicotiana sylvestris]	-	-	-	-	-	-	-
ncbi_107830262	0	0	0	281	162	56	0	0	0	7.39	5.36	1.78	0.001	4.84333	12.2418	7.42934e-14	4.48444e-12	PUB23	PREDICTED: E3 ubiquitin-protein ligase PUB23-like [Nicotiana tabacum]	-	-	-	-	-	-	-
ncbi_107785624	902	1146	1072	309	280	331	24.05	33.51	27.07	6.76	7.71	8.76	28.21	7.74333	-1.86518	7.67318e-14	4.62602e-12	UGT90A1	PREDICTED: UDP-glycosyltransferase 90A1-like [Nicotiana tabacum]	-	-	-	-	-	-	-
ncbi_107807721	26	30	66	427	456	212	0.58	0.74	1.41	7.88	10.59	4.73	0.91	7.73333	3.08715	7.73072e-14	4.65507e-12	BMY1	PREDICTED: beta-amylase-like [Nicotiana tabacum]	-	-	-	-	-	-	-
ncbi_107774058	184	143	191	37	21	33	2.92	2.48	2.86	0.48	0.34	0.52	2.75333	0.446667	-2.62391	7.74311e-14	4.6569e-12	RH48	PREDICTED: probable DEAD-box ATP-dependent RNA helicase 48, partial [Nicotiana tabacum]	-	-	-	-	-	GO:0016787//hydrolase activity	-
ncbi_107825743	315	351	288	46	14	14	4.93	6.03	4.27	0.59	0.23	0.22	5.07667	0.346667	-3.87226	7.81239e-14	4.6929e-12	ETR2	protein EIN4-like precursor [Nicotiana tabacum]	Environmental Information Processing;Environmental Information Processing	Signal transduction;Signal transduction	ko04075//Plant hormone signal transduction;ko04016//MAPK signaling pathway - plant	K14509;K14509	GO:0031090//organelle membrane	GO:0004672//protein kinase activity;GO:0060089//molecular transducer activity	GO:0000160//phosphorelay signal transduction system;GO:0006468//protein phosphorylation
ncbi_107776941	0	0	0	245	191	53	0	0	0	17.33	17	4.54	0.001	12.9567	13.6614	7.87587e-14	4.72533e-12	DREB1A	PREDICTED: dehydration-responsive element-binding protein 1A-like, partial [Nicotiana tabacum]	-	-	-	-	-	-	-
ncbi_107816355	1157	291	703	5321	6821	6058	38.3	10.56	22.04	144.53	233.02	199.05	23.6333	192.2	3.02371	8.02434e-14	4.80862e-12	RD22	PREDICTED: BURP domain protein RD22-like [Nicotiana tabacum]	-	-	-	-	-	-	-
ncbi_107772138	139	118	139	518	451	342	4.9	4.56	4.64	14.97	16.39	11.95	4.7	14.4367	1.61901	8.1757e-14	4.88834e-12	--	PREDICTED: pollen-specific leucine-rich repeat extensin-like protein 1 [Nicotiana tabacum]	-	-	-	-	-	-	-
ncbi_107779098	28	39	21	265	198	151	0.99	1.51	0.7	7.66	7.2	5.28	1.06667	6.71333	2.65392	8.17701e-14	4.88834e-12	PRN2	PREDICTED: pirin-like protein [Nicotiana sylvestris]	-	-	-	-	-	-	-
ncbi_107786344	7	22	15	155	114	119	0.48	1.64	0.97	8.67	8.02	8.05	1.03	8.24667	3.00117	8.38238e-14	5.0051e-12	KRP1	PREDICTED: calcium-binding protein PBP1-like [Nicotiana tabacum]	-	-	-	-	-	-	-
ncbi_107828120	214	221	384	1188	1220	857	3.52	4	5.99	16.09	20.77	14.03	4.50333	16.9633	1.91335	8.45e-14	5.03944e-12	--	PREDICTED: kinase D-interacting substrate of 220 kDa-like [Capsicum annuum]	-	-	-	-	-	-	-
ncbi_107790438	191	333	490	2	3	20	5.05	9.65	12.27	0.04	0.08	0.52	8.99	0.213333	-5.39714	8.77614e-14	5.22768e-12	CYP71D55	PREDICTED: premnaspirodiene oxygenase-like [Nicotiana tabacum]	Metabolism	Global and overview maps	ko01100//Metabolic pathways	K00512	-	-	-
ncbi_107783332	229	156	185	635	443	670	4.32	3.32	3.32	9.86	8.58	12.49	3.65333	10.31	1.49676	8.87994e-14	5.28319e-12	ctps	PREDICTED: CTP synthase-like isoform X1 [Nicotiana sylvestris]	Metabolism;Metabolism	Global and overview maps;Nucleotide metabolism	ko01100//Metabolic pathways;ko00240//Pyrimidine metabolism	K01937;K01937	-	-	-
ncbi_107804419	3486	3243	2774	8289	8118	11429	65.34	66.22	48.9	126.49	155.93	210.52	60.1533	164.313	1.44973	9.05836e-14	5.38291e-12	MODA	PREDICTED: NADP-dependent malic enzyme, chloroplastic-like [Nicotiana tabacum]	Metabolism;Metabolism;Metabolism;Metabolism	Global and overview maps;Global and overview maps;Carbohydrate metabolism;Energy metabolism	ko01100//Metabolic pathways;ko01200//Carbon metabolism;ko00620//Pyruvate metabolism;ko00710//Carbon fixation in photosynthetic organisms	K00029;K00029;K00029;K00029	-	GO:0000166//nucleotide binding;GO:0004470//malic enzyme activity;GO:0043169//cation binding	GO:0043648//dicarboxylic acid metabolic process
ncbi_107769520	102	118	87	3	7	8	3.04	3.85	2.45	0.07	0.22	0.24	3.11333	0.176667	-4.13936	9.21492e-14	5.46788e-12	SAM3	PREDICTED: S-adenosylmethionine synthase 3-like [Nicotiana tabacum]	Metabolism;Metabolism;Metabolism;Metabolism	Global and overview maps;Global and overview maps;Global and overview maps;Amino acid metabolism	ko01100//Metabolic pathways;ko01110//Biosynthesis of secondary metabolites;ko01230//Biosynthesis of amino acids;ko00270//Cysteine and methionine metabolism	K00789;K00789;K00789;K00789	GO:0044424//intracellular part	GO:0016765//transferase activity, transferring alkyl or aryl (other than methyl) groups;GO:0032550//purine ribonucleoside binding;GO:0043169//cation binding	GO:0009108//coenzyme biosynthetic process
MSTRG.45318	20	0	17	274	324	427	0.16	0	0.13	1.85	2.75	3.48	0.0966667	2.69333	4.80023	9.2233e-14	5.46788e-12	--	-	-	-	-	-	-	-	-
ncbi_107810933	79	69	68	347	257	221	2	1.91	1.63	7.2	6.71	5.55	1.84667	6.48667	1.81255	9.58923e-14	5.67805e-12	--	PREDICTED: peptide-N4-(N-acetyl-beta-glucosaminyl)asparagine amidase A-like [Nicotiana tabacum]	-	-	-	-	-	-	-
ncbi_107800746	250	306	579	47	16	39	9.35	12.53	20.49	1.44	0.62	1.45	14.1233	1.17	-3.5935	9.79674e-14	5.78716e-12	--	phosphoglycerate mutase family protein [Solanum lycopersicum]	-	-	-	-	-	-	-
ncbi_107779542	382	339	443	1233	1029	857	17.43	16.98	19.18	46.21	48.5	38.86	17.8633	44.5233	1.31756	9.82089e-14	5.79456e-12	--	PREDICTED: uncharacterized protein LOC107779542 [Nicotiana tabacum]	-	-	-	-	-	-	-
ncbi_107829341	11	14	7	80	92	129	0.29	0.38	0.17	1.68	2.41	3.26	0.28	2.45	3.12928	9.94627e-14	5.86159e-12	IQM4	PREDICTED: IQ domain-containing protein IQM4-like [Nicotiana tomentosiformis]	-	-	-	-	-	-	-
ncbi_107816387	371	261	619	35	22	62	8.01	6.19	12.68	0.62	0.49	1.33	8.96	0.813333	-3.46158	1.00357e-13	5.90732e-12	COL10	PREDICTED: zinc finger protein CONSTANS-LIKE 9-like [Nicotiana sylvestris]	-	-	-	-	-	-	-
ncbi_107787679	340	444	243	47	47	40	8.49	12.14	5.74	0.95	1.22	1	8.79	1.05667	-3.05634	1.01542e-13	5.96999e-12	APA1	PREDICTED: aspartic proteinase-like isoform X1 [Nicotiana tabacum]	-	-	-	-	-	-	-
ncbi_107763160	75	145	273	0	2	2	2.72	5.32	9.02	0	0.08	0.08	5.68667	0.0533333	-6.7364	1.03282e-13	6.06515e-12	SUFE2	PREDICTED: sufE-like protein 2, chloroplastic isoform X1 [Nicotiana tabacum]	-	-	-	-	-	-	-
ncbi_107813293	95	77	75	477	420	266	4.44	3.95	3.32	18.31	20.27	12.35	3.90333	16.9767	2.12077	1.04175e-13	6.11038e-12	MPC1	PREDICTED: mitochondrial pyruvate carrier 1-like [Nicotiana tabacum]	-	-	-	-	-	-	-
ncbi_107769150	13	2	9	630	330	79	0.35	0.06	0.24	14.62	9.63	2.22	0.216667	8.82333	5.34777	1.07919e-13	6.32252e-12	GRP-1	PREDICTED: glycine-rich cell wall structural protein 1-like [Nicotiana tabacum]	-	-	-	-	-	-	-
ncbi_107816590	346	188	190	1137	1507	1086	14.8	8.81	7.69	39.89	66.5	46.09	10.4333	50.8267	2.28439	1.09952e-13	6.43406e-12	AUX22D	PREDICTED: auxin-induced protein 22D-like [Nicotiana sylvestris]	Environmental Information Processing	Signal transduction	ko04075//Plant hormone signal transduction	K14484	-	-	-
ncbi_107774494	77	106	162	10	7	7	1.92	2.9	3.83	0.2	0.18	0.17	2.88333	0.183333	-3.9752	1.11689e-13	6.52205e-12	NSF	PREDICTED: vesicle-fusing ATPase-like [Nicotiana tabacum]	-	-	-	-	-	-	-
MSTRG.35569	89	85	75	288	211	276	2.41	2.52	1.92	6.39	5.89	7.42	2.28333	6.56667	1.52402	1.11717e-13	6.52205e-12	BT1	PREDICTED: BTB/POZ and TAZ domain-containing protein 1-like [Nicotiana attenuata]	-	-	-	-	-	-	-
ncbi_107806074	20	29	14	161	117	136	1.27	2	0.84	8.36	7.64	8.55	1.37	8.18333	2.57851	1.12782e-13	6.57646e-12	At1g76070	PREDICTED: uncharacterized protein At1g76070-like [Nicotiana tomentosiformis]	-	-	-	-	-	-	-
ncbi_107797265	59	47	80	289	187	218	1.17	1.02	1.5	4.69	3.82	4.28	1.23	4.26333	1.79332	1.14753e-13	6.68357e-12	CIGR1	PREDICTED: scarecrow-like protein 21 [Nicotiana sylvestris]	-	-	-	-	-	-	GO:0010468//regulation of gene expression
ncbi_107810600	339	179	400	42	38	51	5.75	3.33	6.42	0.59	0.67	0.86	5.16667	0.706667	-2.87013	1.14987e-13	6.6894e-12	--	PREDICTED: uncharacterized protein LOC107810600 isoform X1 [Nicotiana tabacum]	-	-	-	-	-	-	-
ncbi_107768268	112	160	134	561	877	1710	4.69	7.34	5.31	19.26	37.87	71.02	5.78	42.7167	2.88566	1.15231e-13	6.69577e-12	--	PREDICTED: blue copper protein-like [Nicotiana tabacum]	-	-	-	-	-	-	-
ncbi_107791339	149	126	270	665	699	699	2.5	2.32	4.29	9.16	12.11	11.66	3.03667	10.9767	1.85388	1.16153e-13	6.74145e-12	JAC1	PREDICTED: J domain-containing protein required for chloroplast accumulation response 1-like [Nicotiana tabacum]	-	-	-	-	-	-	-
ncbi_107823250	51	86	73	279	258	391	2.91	5.38	3.95	13.06	15.19	22.15	4.08	16.8	2.04182	1.18187e-13	6.85156e-12	ELIP1	PREDICTED: early light-induced protein 1, chloroplastic-like [Nicotiana tabacum]	-	-	-	-	-	-	-
ncbi_107779435	153	134	197	587	354	507	3.38	3.25	4.12	10.64	8.07	11.12	3.58333	9.94333	1.47243	1.20983e-13	7.00546e-12	HSFA4B	PREDICTED: heat stress transcription factor A-4b-like [Nicotiana tabacum]	-	-	-	-	-	-	-
ncbi_107759463	173	162	263	35	33	40	1.28	1.3	1.82	0.18	0.26	0.28	1.46667	0.24	-2.61143	1.22938e-13	7.11043e-12	--	PREDICTED: F-box protein At4g35733-like isoform X1 [Nicotiana tabacum]	-	-	-	-	-	-	-
ncbi_107798378	0	0	0	362	169	48	0	0	0	25.24	14.82	4.05	0.001	14.7033	13.8439	1.24167e-13	7.17317e-12	MLP31	PREDICTED: kirola-like [Nicotiana tabacum]	-	-	-	-	-	-	-
ncbi_107780603	139	122	153	939	367	690	3.4	3.29	3.55	18.87	9.28	16.78	3.41333	14.9767	2.13346	1.24991e-13	7.21241e-12	--	PREDICTED: uncharacterized protein LOC107780603 [Nicotiana tabacum]	-	-	-	-	-	-	-
ncbi_107794032	199	121	74	4	2	6	5.9	3.93	2.08	0.1	0.06	0.18	3.97	0.113333	-5.13049	1.27293e-13	7.33672e-12	SDI1	PREDICTED: protein SULFUR DEFICIENCY-INDUCED 1-like [Nicotiana tabacum]	-	-	-	-	-	-	-
ncbi_107760195	16	9	22	110	168	111	1.15	0.71	1.49	6.46	12.42	7.89	1.11667	8.92333	2.99838	1.27789e-13	7.35681e-12	ASR1	PREDICTED: abscisic stress-ripening protein 2-like [Nicotiana tabacum]	-	-	-	-	-	-	-
ncbi_107804100	183	208	117	890	605	797	4.97	6.2	3.02	19.85	16.99	21.52	4.73	19.4533	2.04011	1.28594e-13	7.39459e-12	CIGR1	PREDICTED: scarecrow-like protein 21 [Nicotiana tomentosiformis]	-	-	-	-	-	-	GO:0010468//regulation of gene expression
ncbi_107769628	23	7	9	197	156	109	1.62	0.54	0.6	11.38	11.34	7.62	0.92	10.1133	3.45848	1.28933e-13	7.40552e-12	--	PREDICTED: uncharacterized protein LOC104226745 [Nicotiana sylvestris]	-	-	-	-	-	-	-
ncbi_107797059	14150	9126	16126	41143	38803	33858	470.07	332.44	507.35	1121.48	1330.32	1116.41	436.62	1189.4	1.44579	1.29419e-13	7.4249e-12	THI1	PREDICTED: thiamine thiazole synthase, chloroplastic [Nicotiana sylvestris]	Metabolism;Metabolism	Global and overview maps;Metabolism of cofactors and vitamins	ko01100//Metabolic pathways;ko00730//Thiamine metabolism	K03146;K03146	-	-	-
ncbi_107809103	14	3	13	88	112	138	0.35	0.08	0.31	1.8	2.88	3.41	0.246667	2.69667	3.45054	1.30176e-13	7.45391e-12	KCS20	PREDICTED: 3-ketoacyl-CoA synthase 19-like [Nicotiana sylvestris]	Metabolism;Metabolism;Organismal Systems;Metabolism	Global and overview maps;Global and overview maps;Environmental adaptation;Lipid metabolism	ko01100//Metabolic pathways;ko01110//Biosynthesis of secondary metabolites;ko04626//Plant-pathogen interaction;ko00062//Fatty acid elongation	K15397;K15397;K15397;K15397	-	-	-
MSTRG.39152	124	75	132	1	2	8	3.95	2.43	2.51	0.02	0.04	0.3	2.96333	0.12	-4.62611	1.30224e-13	7.45391e-12	--	PREDICTED: uncharacterized protein LOC107800626 [Nicotiana tabacum]	-	-	-	-	-	-	-
ncbi_107828651	136	171	196	16	26	26	6.15	8.48	8.4	0.59	1.21	1.17	7.67667	0.99	-2.95498	1.31214e-13	7.50194e-12	ERF1B	PREDICTED: ethylene-responsive transcription factor 1B-like [Nicotiana tabacum]	Environmental Information Processing;Environmental Information Processing	Signal transduction;Signal transduction	ko04075//Plant hormone signal transduction;ko04016//MAPK signaling pathway - plant	K14516;K14516	-	-	-
ncbi_107786688	1267	644	1074	3575	3526	3243	28.64	15.96	22.99	66.31	82.26	72.76	22.53	73.7767	1.71132	1.35668e-13	7.74772e-12	ASPG1	PREDICTED: protein ASPARTIC PROTEASE IN GUARD CELL 1-like [Nicotiana tabacum]	-	-	-	-	-	-	-
ncbi_107792780	690	1048	1169	208	209	234	22.89	37.02	35.58	5.43	6.9	7.57	31.83	6.63333	-2.26258	1.4096e-13	8.0407e-12	SLC35F2	PREDICTED: solute carrier family 35 member F1-like isoform X1 [Nicotiana tabacum]	-	-	-	-	-	-	-
ncbi_107770733	1650	1296	2269	503	403	367	75.65	65.14	98.54	18.92	19.07	16.7	79.7767	18.23	-2.12965	1.434e-13	8.17052e-12	CHI14	PREDICTED: basic endochitinase [Nicotiana tomentosiformis]	Metabolism;Environmental Information Processing;Metabolism	Global and overview maps;Signal transduction;Carbohydrate metabolism	ko01100//Metabolic pathways;ko04016//MAPK signaling pathway - plant;ko00520//Amino sugar and nucleotide sugar metabolism	K20547;K20547;K20547	GO:0044421//extracellular region part	GO:0004553//hydrolase activity, hydrolyzing O-glycosyl compounds	GO:0006026//aminoglycan catabolic process;GO:0006950//response to stress;GO:0044036//cell wall macromolecule metabolic process;GO:0044238//primary metabolic process
ncbi_107774635	417	240	449	1880	1290	1152	11.78	7.45	12.03	43.58	37.62	32.3	10.42	37.8333	1.8603	1.50302e-13	8.55401e-12	ACPD	PREDICTED: stearoyl-[acyl-carrier-protein] 9-desaturase, chloroplastic [Nicotiana tabacum]	Metabolism;Metabolism;Metabolism	Global and overview maps;Lipid metabolism;Lipid metabolism	ko01212//Fatty acid metabolism;ko00061//Fatty acid biosynthesis;ko01040//Biosynthesis of unsaturated fatty acids	K03921;K03921;K03921	GO:0009536//plastid	GO:0016717//oxidoreductase activity, acting on paired donors, with oxidation of a pair of donors resulting in the reduction of molecular oxygen to two molecules of water	GO:0006631//fatty acid metabolic process
ncbi_107808863	432	413	590	1153	1373	1808	7.74	8.12	10.02	16.95	25.39	32.17	8.62667	24.8367	1.5256	1.50886e-13	8.57742e-12	NHX2	PREDICTED: sodium/hydrogen exchanger 2-like [Nicotiana sylvestris]	-	-	-	-	GO:0031090//organelle membrane;GO:0031224//intrinsic component of membrane	GO:0005451//monovalent cation:proton antiporter activity	GO:0006814//sodium ion transport;GO:0006970//response to osmotic stress;GO:0015992//proton transport;GO:0044763//single-organism cellular process;GO:0055065//metal ion homeostasis;GO:0055067//monovalent inorganic cation homeostasis
ncbi_107768745	116	110	134	2172	1419	450	7.14	7.42	7.81	109.71	90.15	27.5	7.45667	75.7867	3.34534	1.5543e-13	8.82566e-12	CML27	PREDICTED: calcium-binding allergen Ole e 8-like [Nicotiana tabacum]	Organismal Systems	Environmental adaptation	ko04626//Plant-pathogen interaction	K13448	-	-	-
MSTRG.19146	95	122	107	11	10	14	3.48	4.62	3	0.36	0.44	0.57	3.7	0.456667	-3.01831	1.55805e-13	8.83686e-12	--	PREDICTED: F-box protein At3g26010-like [Nicotiana attenuata]	-	-	-	-	-	-	-
MSTRG.45834	222	156	291	45	29	37	2.11	1.63	2.62	0.35	0.28	0.35	2.12	0.326667	-2.69817	1.64333e-13	9.30996e-12	--	PREDICTED: uncharacterized protein LOC109244218 [Nicotiana attenuata]	-	-	-	-	-	-	-
ncbi_107763704	134	81	186	484	467	580	3.91	2.59	5.14	11.59	14.09	16.83	3.88	14.17	1.86871	1.70132e-13	9.62754e-12	DNAJ1	PREDICTED: dnaJ protein homolog [Nicotiana tomentosiformis]	Genetic Information Processing	Folding, sorting and degradation	ko04141//Protein processing in endoplasmic reticulum	K09503	-	-	-
ncbi_107826896	192	138	239	0	0	2	3.25	2.58	3.84	0	0	0.03	3.22333	0.01	-8.33241	1.77279e-13	1.00206e-11	ETR2	PREDICTED: ethylene receptor 2-like [Nicotiana tabacum]	Environmental Information Processing;Environmental Information Processing	Signal transduction;Signal transduction	ko04075//Plant hormone signal transduction;ko04016//MAPK signaling pathway - plant	K14509;K14509	GO:0031090//organelle membrane	GO:0004672//protein kinase activity;GO:0060089//molecular transducer activity	GO:0000160//phosphorelay signal transduction system;GO:0006468//protein phosphorylation
ncbi_107768251	286	439	520	1471	1465	2531	5.78	9.81	9.98	24.74	30.91	51.32	8.52333	35.6567	2.06468	1.78306e-13	1.00672e-11	ATC401	PREDICTED: pentatricopeptide repeat-containing protein At5g25630-like isoform X1 [Nicotiana tomentosiformis]	-	-	-	-	-	GO:0016772//transferase activity, transferring phosphorus-containing groups	-
ncbi_107789065	1494	1582	1424	394	453	442	36.07	41.88	32.56	7.8	11.29	10.59	36.8367	9.89333	-1.89661	1.78967e-13	1.00931e-11	SCPL13	PREDICTED: serine carboxypeptidase-like 13 [Nicotiana tabacum]	-	-	-	-	-	-	-
ncbi_107800268	2044	588	899	9615	9786	8598	77.02	24.28	32.09	297.26	380.52	321.55	44.4633	333.11	2.90531	1.79994e-13	1.01395e-11	XTH7	PREDICTED: probable xyloglucan endotransglucosylase/hydrolase protein 6 [Nicotiana sylvestris]	-	-	-	-	GO:0005576//extracellular region;GO:0030312//external encapsulating structure	GO:0016758//transferase activity, transferring hexosyl groups;GO:0016787//hydrolase activity	GO:0044042//glucan metabolic process;GO:0045229//external encapsulating structure organization
ncbi_107779638	258	219	212	627	765	670	8.28	7.7	6.44	16.51	25.33	21.34	7.47333	21.06	1.49468	1.80492e-13	1.01561e-11	MAKR1	PREDICTED: probable membrane-associated kinase regulator 1 [Nicotiana tabacum]	-	-	-	-	-	-	-
ncbi_107784892	38	26	46	156	140	238	0.81	0.61	0.93	2.73	3.08	5.04	0.783333	3.61667	2.20696	1.83771e-13	1.03289e-11	DTX33	PREDICTED: protein DETOXIFICATION 33-like [Nicotiana tabacum]	-	-	-	-	-	-	-
ncbi_107777632	1089	2467	1770	81	115	239	44.51	111.43	69.21	2.66	4.91	9.77	75.05	5.78	-3.69871	1.89571e-13	1.06429e-11	PARC	PREDICTED: probable glutathione S-transferase parC [Nicotiana tabacum]	Metabolism	Metabolism of other amino acids	ko00480//Glutathione metabolism	K00799	-	-	-
ncbi_107815995	2	6	14	169	135	81	0.1	0.34	0.69	7.18	7.21	4.16	0.376667	6.18333	4.03702	1.95431e-13	1.09596e-11	PYL2	PREDICTED: abscisic acid receptor PYL2-like [Nicotiana sylvestris]	Environmental Information Processing;Environmental Information Processing	Signal transduction;Signal transduction	ko04075//Plant hormone signal transduction;ko04016//MAPK signaling pathway - plant	K14496;K14496	-	-	-
ncbi_107825861	1470	603	975	5361	3827	4805	43.94	19.76	27.6	131.51	118.08	142.58	30.4333	130.723	2.10279	1.97043e-13	1.10375e-11	WAT1	PREDICTED: protein WALLS ARE THIN 1-like [Nicotiana tabacum]	-	-	-	-	GO:0031224//intrinsic component of membrane	GO:0005215//transporter activity	GO:0044763//single-organism cellular process
ncbi_107786341	33	49	104	367	371	396	2.74	4.47	8.19	25.04	31.84	32.69	5.13333	29.8567	2.54009	2.02649e-13	1.13388e-11	KRP1	PREDICTED: calcium-binding protein PBP1-like [Nicotiana sylvestris]	-	-	-	-	-	-	-
ncbi_107821835	696	493	526	7921	5033	2060	52.02	40.42	37.18	485.48	387.98	152.75	43.2067	342.07	2.98497	2.08008e-13	1.16256e-11	PSAO	PREDICTED: photosystem I subunit O-like [Nicotiana tabacum]	Metabolism	Energy metabolism	ko00195//Photosynthesis	K14332	GO:0009521//photosystem;GO:0009536//plastid	-	GO:0000097//sulfur amino acid biosynthetic process;GO:0006873//cellular ion homeostasis;GO:0006996//organelle organization;GO:0009765//photosynthesis, light harvesting;GO:0016072//rRNA metabolic process;GO:0030001//metal ion transport;GO:0031399//regulation of protein modification process;GO:0043623//cellular protein complex assembly
ncbi_107808578	276	207	193	1133	1258	723	3.17	2.61	2.09	10.65	14.88	8.22	2.62333	11.25	2.10045	2.09791e-13	1.17121e-11	CSLD2	PREDICTED: cellulose synthase-like protein D3 [Nicotiana sylvestris]	-	-	-	-	GO:0031224//intrinsic component of membrane	GO:0016759//cellulose synthase activity	GO:0030243//cellulose metabolic process
MSTRG.39261	11	14	25	117	250	672	1.23	1.72	2.65	10.75	28.88	74.67	1.86667	38.1	4.35125	2.13411e-13	1.19008e-11	--	hypothetical protein PRUPE_1G302400 [Prunus persica]	-	-	-	-	-	-	-
MSTRG.40888	210	188	333	34	31	51	4.24	4.16	6.37	0.56	0.65	1.02	4.92333	0.743333	-2.72755	2.15145e-13	1.19841e-11	--	PREDICTED: uncharacterized protein LOC107794269 [Nicotiana tabacum]	-	-	-	-	-	-	-
ncbi_107810401	81	69	69	218	205	221	3.16	2.95	2.55	6.97	8.25	8.55	2.88667	7.92333	1.4567	2.22663e-13	1.2389e-11	RABC2A	PREDICTED: ras-related protein RABC2a-like [Nicotiana tomentosiformis]	-	-	-	-	-	GO:0032550//purine ribonucleoside binding	GO:0008104//protein localization;GO:0035556//intracellular signal transduction
ncbi_107801018	66	114	139	2	6	5	2.27	4.3	4.53	0.06	0.21	0.17	3.7	0.146667	-4.65691	2.25194e-13	1.25158e-11	--	PREDICTED: transmembrane protein 33 homolog [Nicotiana sylvestris]	-	-	-	-	-	-	-
ncbi_107794624	549	499	715	1519	1458	1261	7.69	7.36	10.06	18.11	21.64	18.21	8.37	19.32	1.2068	2.28886e-13	1.27069e-11	N	PREDICTED: disease resistance protein TAO1-like isoform X1 [Nicotiana tabacum]	-	-	-	-	-	-	-
ncbi_107813142	365	339	502	937	863	893	13.26	13.51	17.28	27.93	32.35	32.2	14.6833	30.8267	1.07	2.29791e-13	1.27429e-11	At1g67280	PREDICTED: probable lactoylglutathione lyase, chloroplastic [Nicotiana tabacum]	Metabolism	Carbohydrate metabolism	ko00620//Pyruvate metabolism	K01759	-	-	-
ncbi_107795928	95	85	106	1446	850	357	1.3	1.27	1.38	16.24	12.01	4.85	1.31667	11.0333	3.06691	2.30194e-13	1.27511e-11	IGHMBP2	PREDICTED: DNA-binding protein SMUBP-2-like [Nicotiana tabacum]	-	-	-	-	GO:0009526//plastid envelope;GO:0009532//plastid stroma	GO:0003676//nucleic acid binding;GO:0017111//nucleoside-triphosphatase activity;GO:0032550//purine ribonucleoside binding	GO:0006787//porphyrin-containing compound catabolic process
ncbi_107783258	465	348	455	79	47	27	13.32	10.93	12.36	1.86	1.39	0.77	12.2033	1.34	-3.18697	2.36816e-13	1.31033e-11	At3g47520	PREDICTED: malate dehydrogenase, chloroplastic-like [Nicotiana tabacum]	Metabolism;Metabolism;Metabolism;Metabolism;Metabolism;Metabolism;Metabolism;Metabolism	Global and overview maps;Global and overview maps;Global and overview maps;Amino acid metabolism;Carbohydrate metabolism;Carbohydrate metabolism;Energy metabolism;Carbohydrate metabolism	ko01100//Metabolic pathways;ko01110//Biosynthesis of secondary metabolites;ko01200//Carbon metabolism;ko00270//Cysteine and methionine metabolism;ko00620//Pyruvate metabolism;ko00630//Glyoxylate and dicarboxylate metabolism;ko00710//Carbon fixation in photosynthetic organisms;ko00020//Citrate cycle (TCA cycle)	K00026;K00026;K00026;K00026;K00026;K00026;K00026;K00026	GO:0005576//extracellular region;GO:0009526//plastid envelope;GO:0009532//plastid stroma;GO:0031090//organelle membrane	GO:0016615//malate dehydrogenase activity	GO:0005975//carbohydrate metabolic process;GO:0006101//citrate metabolic process;GO:0043648//dicarboxylic acid metabolic process
ncbi_107826229	187	200	217	442	446	495	2.46	2.89	2.69	4.74	6.02	6.42	2.68	5.72667	1.09546	2.39583e-13	1.32417e-11	--	PREDICTED: uncharacterized protein LOC107826229 [Nicotiana tabacum]	-	-	-	-	-	-	-
ncbi_107793904	103	109	91	539	313	341	2.6	3.02	2.18	11.17	8.15	8.54	2.6	9.28667	1.83665	2.41324e-13	1.33231e-11	At1g23390	PREDICTED: F-box/kelch-repeat protein At1g23390-like [Nicotiana tabacum]	-	-	-	-	-	-	-
ncbi_107779131	317	410	795	58	42	80	10.26	14.33	24.14	1.54	1.4	2.57	16.2433	1.83667	-3.14469	2.42032e-13	1.33474e-11	UXS5	UDP-glucuronic acid decarboxylase 6-like [Nicotiana tabacum]	Metabolism;Metabolism	Global and overview maps;Carbohydrate metabolism	ko01100//Metabolic pathways;ko00520//Amino sugar and nucleotide sugar metabolism	K08678;K08678	-	GO:0016831//carboxy-lyase activity;GO:0048037//cofactor binding	-
ncbi_107823460	820	1690	1283	174	152	243	28.49	64.34	42.19	4.96	5.45	8.37	45.0067	6.26	-2.8459	2.43374e-13	1.34066e-11	ZIP11	PREDICTED: zinc transporter 11-like [Nicotiana tabacum]	-	-	-	-	GO:0031224//intrinsic component of membrane	GO:0022890//inorganic cation transmembrane transporter activity	GO:0000041//transition metal ion transport;GO:0044763//single-organism cellular process
ncbi_107816447	269	220	494	54	35	50	6.61	5.92	11.51	1.09	0.89	1.22	8.01333	1.06667	-2.90929	2.45948e-13	1.35334e-11	2022-10-04	PREDICTED: organic cation/carnitine transporter 4-like isoform X1 [Nicotiana tabacum]	-	-	-	-	-	-	-
ncbi_107794981	268	247	327	83	70	66	9.07	9.11	10.46	2.33	2.36	2.2	9.54667	2.29667	-2.05546	2.46349e-13	1.35405e-11	rplD	PREDICTED: 50S ribosomal protein L4-like [Nicotiana tabacum]	Genetic Information Processing	Translation	ko03010//Ribosome	K02926	GO:0030529//intracellular ribonucleoprotein complex	-	GO:0010467//gene expression;GO:0032774//RNA biosynthetic process
MSTRG.40910	343	320	403	717	718	888	4.69	4.8	5.22	8.05	10.14	12.06	4.90333	10.0833	1.04014	2.49944e-13	1.3723e-11	AGD3	PREDICTED: ADP-ribosylation factor GTPase-activating protein AGD3-like isoform X7 [Nicotiana tomentosiformis]	Cellular Processes	Transport and catabolism	ko04144//Endocytosis	K12489	-	-	-
ncbi_107778814	30	53	57	192	195	257	1.74	3.37	3.13	9.13	11.66	14.79	2.74667	11.86	2.11035	2.5342e-13	1.38985e-11	--	DUF740 domain-containing protein [Cephalotus follicularis]	-	-	-	-	-	-	-
ncbi_107773918	81	111	116	401	337	295	1.83	2.74	2.48	7.42	7.84	6.6	2.35	7.28667	1.6326	2.61437e-13	1.43224e-11	--	PREDICTED: uncharacterized protein LOC104211794 [Nicotiana sylvestris]	-	-	-	-	-	-	-
ncbi_107788719	3	7	12	141	73	81	0.1	0.25	0.37	3.76	2.44	2.6	0.24	2.93333	3.61143	2.69315e-13	1.47378e-11	GATL10	probable galacturonosyltransferase-like 10 precursor [Nicotiana tabacum]	-	-	-	-	GO:0031224//intrinsic component of membrane;GO:0043231//intracellular membrane-bounded organelle	GO:0008194//UDP-glycosyltransferase activity	GO:0000271//polysaccharide biosynthetic process;GO:0009755//hormone-mediated signaling pathway
ncbi_107783477	174	189	224	438	431	477	3.17	3.79	3.87	6.56	8.12	8.65	3.61	7.77667	1.10715	2.76246e-13	1.51005e-11	--	PREDICTED: uncharacterized protein LOC104230417 [Nicotiana sylvestris]	-	-	-	-	-	-	-
ncbi_107802870	13	11	65	620	570	330	0.29	0.27	1.39	11.49	13.29	7.4	0.65	10.7267	4.04462	2.77754e-13	1.51662e-11	BMY1	PREDICTED: beta-amylase-like [Nicotiana sylvestris]	-	-	-	-	-	-	-
ncbi_107786771	123	116	186	378	423	467	3.55	3.67	5.09	8.96	12.61	13.39	4.10333	11.6533	1.50587	2.79988e-13	1.52697e-11	UGT90A1	PREDICTED: UDP-glycosyltransferase 90A1-like [Nicotiana tabacum]	-	-	-	-	-	-	-
ncbi_107789923	429	339	416	969	789	817	5.41	4.71	4.96	10.11	10.27	10.29	5.02667	10.2233	1.02419	2.80262e-13	1.52697e-11	At5g23430	PREDICTED: katanin p80 WD40 repeat-containing subunit B1 isoform X1 [Nicotiana sylvestris]	-	-	-	-	-	-	-
ncbi_107769424	671	788	1086	2424	2321	2081	14.36	18.35	21.81	41.98	50.4	43.38	18.1733	45.2533	1.3162	2.93902e-13	1.59605e-11	--	PREDICTED: uncharacterized protein LOC104231828 isoform X1 [Nicotiana sylvestris]	-	-	-	-	-	-	-
ncbi_107800774	107	109	110	12	7	17	3.62	4.25	3.59	0.37	0.27	0.63	3.82	0.423333	-3.17371	2.99208e-13	1.62309e-11	TAMM41	PREDICTED: phosphatidate cytidylyltransferase, mitochondrial isoform X1 [Nicotiana sylvestris]	-	-	-	-	-	-	-
ncbi_107828876	177	147	77	856	1158	723	7.03	6.38	2.89	27.81	47.29	28.42	5.43333	34.5067	2.66697	3.00888e-13	1.63043e-11	EXO	PREDICTED: protein EXORDIUM-like [Nicotiana tabacum]	-	-	-	-	-	-	-
ncbi_107767974	561	570	681	1675	1723	1322	11.47	12.78	13.18	28.09	36.34	26.82	12.4767	30.4167	1.28563	3.02401e-13	1.63685e-11	GOR	PREDICTED: glutathione reductase, chloroplastic-like [Nicotiana tabacum]	Metabolism	Metabolism of other amino acids	ko00480//Glutathione metabolism	K00383	GO:0009536//plastid	GO:0000166//nucleotide binding;GO:0016491//oxidoreductase activity;GO:0046914//transition metal ion binding;GO:0060089//molecular transducer activity	GO:0006996//organelle organization;GO:0009835//fruit ripening;GO:0044237//cellular metabolic process;GO:0044710//single-organism metabolic process;GO:0044763//single-organism cellular process
ncbi_107768845	22	26	37	243	188	118	0.21	0.27	0.33	1.89	1.84	1.11	0.27	1.61333	2.57901	3.07367e-13	1.66192e-11	ROMT	PREDICTED: trans-resveratrol di-O-methyltransferase-like [Nicotiana tabacum]	-	-	-	-	-	-	-
ncbi_107764751	166	122	82	644	498	550	2.63	2.12	1.23	8.36	8.13	8.64	1.99333	8.37667	2.07119	3.12674e-13	1.68878e-11	Xyl2	PREDICTED: beta-xylosidase/alpha-L-arabinofuranosidase 2-like [Nicotiana sylvestris]	Metabolism;Metabolism	Global and overview maps;Carbohydrate metabolism	ko01100//Metabolic pathways;ko00520//Amino sugar and nucleotide sugar metabolism	K15920;K15920	-	GO:0003824//catalytic activity	GO:0044238//primary metabolic process
ncbi_107767772	132	401	710	18	14	27	3.17	11.7	17.75	0.16	0.15	0.29	10.8733	0.2	-5.76465	3.13419e-13	1.69097e-11	ZIFL1	PREDICTED: protein ZINC INDUCED FACILITATOR-LIKE 1-like isoform X1 [Nicotiana tabacum]	-	-	-	-	-	-	-
ncbi_107804458	1334	907	1400	324	295	402	43.48	32.43	43.21	8.67	9.92	13.01	39.7067	10.5333	-1.91442	3.1441e-13	1.69448e-11	MORF8	PREDICTED: multiple organellar RNA editing factor 8, chloroplastic/mitochondrial-like [Nicotiana tabacum]	-	-	-	-	-	-	-
ncbi_107783838	18	52	43	241	267	253	0.77	2.43	1.74	8.44	11.76	10.72	1.64667	10.3067	2.64596	3.36808e-13	1.81323e-11	SDR1	PREDICTED: (+)-neomenthol dehydrogenase-like [Nicotiana sylvestris]	Metabolism;Metabolism	Global and overview maps;Metabolism of terpenoids and polyketides	ko01110//Biosynthesis of secondary metabolites;ko00902//Monoterpenoid biosynthesis	K15095;K15095	-	-	-
ncbi_107781199	148	110	87	535	382	431	6.68	5.44	3.72	19.8	17.78	19.29	5.28	18.9567	1.8441	3.46877e-13	1.86542e-11	HMGIY2	PREDICTED: HMG-Y-related protein A-like [Nicotiana sylvestris]	-	-	-	-	-	-	-
ncbi_107801815	678	450	1035	140	121	103	11.98	8.72	17.32	2.04	2.2	1.81	12.6733	2.01667	-2.65175	3.485e-13	1.87213e-11	GANAB	PREDICTED: alpha-glucosidase 2-like, partial [Nicotiana tabacum]	-	-	-	-	-	-	-
ncbi_107825693	80	62	38	333	959	2376	3.22	2.75	1.46	11.05	40.07	95.47	2.47667	48.8633	4.30228	3.49266e-13	1.87422e-11	--	PREDICTED: abscisic acid and environmental stress-inducible protein TAS14-like [Nicotiana sylvestris]	-	-	-	-	-	-	-
ncbi_107814610	568	978	855	2569	3225	4042	14.23	26.87	20.27	52.79	83.36	100.48	20.4567	78.8767	1.94703	3.60123e-13	1.9304e-11	CTPA3	PREDICTED: carboxyl-terminal-processing peptidase 3, chloroplastic [Nicotiana tomentosiformis]	-	-	-	-	-	GO:0070011//peptidase activity, acting on L-amino acid peptides	-
ncbi_107818268	6	1	6	106	48	134	0.11	0.02	0.11	1.64	0.94	2.51	0.08	1.69667	4.40656	3.78318e-13	2.02575e-11	--	PREDICTED: serine/arginine repetitive matrix protein 2-like [Nicotiana attenuata]	-	-	-	-	-	-	-
ncbi_107811608	323	364	529	1101	1118	1641	6.73	8.16	10.28	18.72	24	33.59	8.39	25.4367	1.60017	3.79778e-13	2.03139e-11	ATC401	PREDICTED: pentatricopeptide repeat-containing protein At5g25630-like [Nicotiana sylvestris]	-	-	-	-	-	GO:0016772//transferase activity, transferring phosphorus-containing groups	-
ncbi_107831043	270	310	321	702	568	742	6.21	7.69	6.61	12.93	13.08	16.36	6.83667	14.1233	1.04672	3.97448e-13	2.12362e-11	MHK	PREDICTED: serine/threonine-protein kinase MHK-like isoform X1 [Nicotiana tabacum]	-	-	-	-	-	-	-
ncbi_107796473	15	16	11	96	71	115	0.59	0.69	0.41	3.1	2.89	4.5	0.563333	3.49667	2.63392	4.04117e-13	2.15693e-11	CRK42	PREDICTED: cysteine-rich receptor-like protein kinase 42, partial [Nicotiana tabacum]	-	-	-	-	-	GO:0004672//protein kinase activity;GO:0032550//purine ribonucleoside binding	GO:0006464//cellular protein modification process;GO:0006796//phosphate-containing compound metabolic process
ncbi_107814828	85	72	166	523	359	589	0.84	0.97	2.43	10.18	8.13	12.88	1.41333	10.3967	2.87895	4.12766e-13	2.20074e-11	At5g41330	PREDICTED: BTB/POZ domain-containing protein At5g41330-like isoform X2 [Nicotiana tabacum]	-	-	-	-	-	-	-
MSTRG.23464	0	0	0	103	63	84	0	0	0	4.5	3.47	4.44	0.001	4.13667	12.0143	4.1942e-13	2.23383e-11	--	-	-	-	-	-	-	-	-
ncbi_107769826	3	7	8	85	51	81	0.06	0.16	0.15	1.42	1.07	1.64	0.123333	1.37667	3.48054	4.22092e-13	2.24566e-11	HSFB2A	PREDICTED: heat stress transcription factor B-2b [Nicotiana sylvestris]	-	-	-	-	-	-	-
ncbi_107773785	2286	2518	3548	886	737	962	64.17	77.51	94.32	20.41	21.35	26.8	78.6667	22.8533	-1.78335	4.62813e-13	2.45968e-11	SDT	spermidine coumaroyl-CoA acyltransferase-like [Nicotiana tabacum]	-	-	-	-	-	GO:0016747//transferase activity, transferring acyl groups other than amino-acyl groups	-
ncbi_107827069	0	4	3	67	58	65	0	0.1	0.06	1.22	1.33	1.44	0.0533333	1.33	4.64024	4.79762e-13	2.54704e-11	EXO70H1	PREDICTED: exocyst complex component EXO70A1-like [Nicotiana tabacum]	-	-	-	-	-	-	-
ncbi_107766320	4	23	11	359	142	179	0.13	0.8	0.33	9.39	4.68	5.67	0.42	6.58	3.96963	5.10411e-13	2.70686e-11	GATL10	PREDICTED: probable galacturonosyltransferase-like 10 [Nicotiana tomentosiformis]	-	-	-	-	GO:0031224//intrinsic component of membrane;GO:0043231//intracellular membrane-bounded organelle	GO:0008194//UDP-glycosyltransferase activity	GO:0000271//polysaccharide biosynthetic process;GO:0009755//hormone-mediated signaling pathway
ncbi_107800656	371	286	371	99	96	101	7.73	6.47	7.28	1.52	1.96	1.99	7.16	1.82333	-1.97338	5.19158e-13	2.75032e-11	STR6	PREDICTED: rhodanese-like domain-containing protein 6 isoform X1 [Nicotiana tabacum]	-	-	-	-	-	-	-
ncbi_107789472	57	53	71	266	311	193	1.44	1.46	1.69	5.49	8.1	4.82	1.53	6.13667	2.00392	5.20589e-13	2.75497e-11	GAD1	PREDICTED: glutamate decarboxylase-like [Nicotiana tabacum]	Metabolism;Metabolism;Metabolism;Metabolism;Metabolism;Metabolism	Global and overview maps;Global and overview maps;Amino acid metabolism;Metabolism of other amino acids;Carbohydrate metabolism;Metabolism of other amino acids	ko01100//Metabolic pathways;ko01110//Biosynthesis of secondary metabolites;ko00250//Alanine, aspartate and glutamate metabolism;ko00410//beta-Alanine metabolism;ko00650//Butanoate metabolism;ko00430//Taurine and hypotaurine metabolism	K01580;K01580;K01580;K01580;K01580;K01580	-	-	-
ncbi_107772225	509	620	708	168	163	200	17.87	23.87	23.54	4.84	5.91	6.97	21.76	5.90667	-1.88126	5.25527e-13	2.77815e-11	--	PREDICTED: uncharacterized protein LOC107772225 [Nicotiana tabacum]	-	-	-	-	-	-	-
ncbi_107829789	431	331	418	106	111	94	20.3	17.09	18.64	4.1	5.39	4.39	18.6767	4.62667	-2.01319	5.27326e-13	2.78471e-11	At1g21140	PREDICTED: vacuolar iron transporter homolog 1-like [Nicotiana tomentosiformis]	-	-	-	-	-	-	-
ncbi_107824312	1088	1407	1509	347	343	444	66.56	96.78	90.35	15.84	19.7	24.52	84.5633	20.02	-2.07859	5.28213e-13	2.78644e-11	ATX1	PREDICTED: copper transport protein ATX1-like isoform X1 [Nicotiana tomentosiformis]	-	-	-	-	-	-	-
ncbi_107808056	655	613	921	2038	1754	1590	11.69	12	15.58	29.85	32.31	28.17	13.09	30.11	1.20178	5.30684e-13	2.79651e-11	CPK32	PREDICTED: calcium-dependent protein kinase 32-like [Nicotiana tomentosiformis]	Organismal Systems	Environmental adaptation	ko04626//Plant-pathogen interaction	K13412	-	GO:0004672//protein kinase activity;GO:0032550//purine ribonucleoside binding;GO:0046872//metal ion binding	GO:0006464//cellular protein modification process;GO:0006796//phosphate-containing compound metabolic process
ncbi_107773068	4	6	7	87	77	52	0.17	0.29	0.29	3.1	3.45	2.24	0.25	2.93	3.5509	5.6567e-13	2.97458e-11	SKIP25	PREDICTED: F-box/kelch-repeat protein SKIP25-like [Nicotiana sylvestris]	-	-	-	-	-	-	-
ncbi_107823167	42	53	44	178	166	278	1.38	1.92	1.37	4.82	5.65	9.1	1.55667	6.52333	2.06715	5.74898e-13	3.01991e-11	IDD14	PREDICTED: protein SHOOT GRAVITROPISM 5-like isoform X1 [Nicotiana tomentosiformis]	-	-	-	-	-	-	-
ncbi_107772965	1	3	1	161	141	43	0.14	0.45	0.13	17.91	19.73	5.79	0.24	14.4767	5.91455	5.78389e-13	3.03505e-11	--	stress induced protein [Vitis vinifera]	-	-	-	-	-	-	-
ncbi_107782372	403	74	197	3196	3406	1857	9.24	1.86	4.28	60.15	80.63	42.28	5.12667	61.02	3.57319	6.0051e-13	3.14781e-11	PME40	PREDICTED: pectinesterase-like [Nicotiana tabacum]	Metabolism;Metabolism	Global and overview maps;Carbohydrate metabolism	ko01100//Metabolic pathways;ko00040//Pentose and glucuronate interconversions	K01051;K01051	-	-	-
ncbi_107806232	105	112	109	10	11	18	2.27	2.65	2.23	0.18	0.25	0.39	2.38333	0.273333	-3.12425	6.39074e-13	3.34292e-11	GH3.11	auxin-responsive GH3 family protein [Populus trichocarpa]	Environmental Information Processing	Signal transduction	ko04075//Plant hormone signal transduction	K14487	-	-	-
ncbi_107771014	412	519	466	1271	1100	1096	7.64	10.48	8.15	19.19	20.87	20	8.75667	20.02	1.19299	6.44387e-13	3.36717e-11	CRK2	PREDICTED: cysteine-rich receptor-like protein kinase 2 isoform X3 [Nicotiana tomentosiformis]	-	-	-	-	-	-	-
MSTRG.38690	95	67	103	325	341	253	1.51	1.17	1.55	4.25	5.61	4	1.41	4.62	1.7122	6.45818e-13	3.37112e-11	RFS2	PREDICTED: probable galactinol--sucrose galactosyltransferase 2 [Nicotiana attenuata]	Metabolism	Carbohydrate metabolism	ko00052//Galactose metabolism	K06617	-	GO:0003824//catalytic activity	-
MSTRG.52326	1	3	2	49	110	84	0.07	0.22	0.13	2.7	7.62	5.59	0.14	5.30333	5.2434	6.51252e-13	3.39592e-11	--	PREDICTED: receptor-like protein 12 [Nicotiana tomentosiformis]	-	-	-	-	-	-	-
ncbi_107813362	0	0	0	137	74	64	0	0	0	6.88	4.68	3.89	0.001	5.15	12.3304	6.53911e-13	3.40451e-11	GMPM1	PREDICTED: protein LE25-like [Nicotiana sylvestris]	-	-	-	-	-	-	-
ncbi_107769814	779	664	941	304	235	288	13.48	12.59	15.42	4.31	4.19	4.94	13.83	4.48	-1.62623	6.54266e-13	3.40451e-11	HSP90-6	PREDICTED: heat shock protein 90-6, mitochondrial [Nicotiana tomentosiformis]	Organismal Systems;Genetic Information Processing	Environmental adaptation;Folding, sorting and degradation	ko04626//Plant-pathogen interaction;ko04141//Protein processing in endoplasmic reticulum	K09487;K09487	GO:0009532//plastid stroma;GO:0030312//external encapsulating structure	GO:0005515//protein binding	GO:0044267//cellular protein metabolic process;GO:0050896//response to stimulus
ncbi_107788662	252	151	237	1269	890	640	7.91	5.2	7.05	32.69	28.84	19.94	6.72	27.1567	2.01477	6.77766e-13	3.52311e-11	PAP12	PREDICTED: probable plastid-lipid-associated protein 12, chloroplastic [Nicotiana tomentosiformis]	-	-	-	-	-	-	-
ncbi_107805331	40	15	27	189	134	156	1.6	0.66	1.03	6.24	5.53	6.21	1.09667	5.99333	2.45023	6.81772e-13	3.54024e-11	At1g50590	PREDICTED: pirin-like protein At1g50590 isoform X1 [Nicotiana tomentosiformis]	-	-	-	-	-	-	-
ncbi_107809133	388	359	453	113	78	132	13.61	13.81	15.07	3.26	2.82	4.6	14.1633	3.56	-1.99221	7.01024e-13	3.63641e-11	--	PREDICTED: angio-associated migratory cell protein-like [Nicotiana tabacum]	-	-	-	-	-	-	-
ncbi_107818508	4652	4246	6042	1436	1217	1896	107.82	108.34	132.79	27.3	29.08	43.64	116.317	33.34	-1.80273	7.10729e-13	3.68292e-11	At4g26390	PREDICTED: pyruvate kinase, cytosolic isozyme isoform X1 [Nicotiana tabacum]	Metabolism;Metabolism;Metabolism;Metabolism;Metabolism;Metabolism;Metabolism	Global and overview maps;Global and overview maps;Global and overview maps;Global and overview maps;Nucleotide metabolism;Carbohydrate metabolism;Carbohydrate metabolism	ko01100//Metabolic pathways;ko01110//Biosynthesis of secondary metabolites;ko01200//Carbon metabolism;ko01230//Biosynthesis of amino acids;ko00230//Purine metabolism;ko00010//Glycolysis / Gluconeogenesis;ko00620//Pyruvate metabolism	K00873;K00873;K00873;K00873;K00873;K00873;K00873	-	GO:0016301//kinase activity;GO:0031420//alkali metal ion binding	GO:0006090//pyruvate metabolic process;GO:0006796//phosphate-containing compound metabolic process
ncbi_107773828	0	4	3	72	53	65	0	0.33	0.21	4.47	4.14	4.88	0.18	4.49667	4.64279	7.21186e-13	3.73322e-11	--	PREDICTED: uncharacterized protein LOC104088718 [Nicotiana tomentosiformis]	-	-	-	-	-	-	-
ncbi_107814463	415	137	231	1841	1850	1342	4.34	1.57	2.28	15.78	19.94	13.91	2.73	16.5433	2.59928	7.25768e-13	3.75203e-11	--	PREDICTED: putative E3 ubiquitin-protein ligase LIN [Nicotiana tabacum]	-	-	-	-	-	-	-
ncbi_107760712	12	2	15	122	101	96	0.54	0.1	0.64	4.52	4.69	4.27	0.426667	4.49333	3.3966	7.26325e-13	3.75203e-11	ndhT	PREDICTED: LOW QUALITY PROTEIN: NAD(P)H-quinone oxidoreductase subunit T, chloroplastic-like [Nicotiana tabacum]	-	-	-	-	-	-	-
ncbi_107789009	226	204	265	653	516	494	3.96	3.92	4.39	9.37	9.31	8.58	4.09	9.08667	1.15165	7.35584e-13	3.79592e-11	CRP1	PREDICTED: pentatricopeptide repeat-containing protein At5g42310, mitochondrial [Nicotiana sylvestris]	-	-	-	-	-	-	-
ncbi_107812913	11	16	22	163	127	84	0.45	0.72	0.86	5.52	5.41	3.44	0.676667	4.79	2.82351	7.37803e-13	3.80343e-11	NAKR2	PREDICTED: protein SODIUM POTASSIUM ROOT DEFECTIVE 2-like [Nicotiana attenuata]	-	-	-	-	-	-	-
MSTRG.43317	261	275	182	36	38	41	3.78	4.38	2.51	0.42	0.57	0.59	3.55667	0.526667	-2.75556	7.4393e-13	3.83105e-11	--	PREDICTED: flocculation protein FLO11-like [Nicotiana attenuata]	-	-	-	-	-	-	-
MSTRG.34567	84	115	109	0	0	0	3.65	5.48	4.49	0	0	0	4.54	0.001	-12.1485	7.55526e-13	3.88674e-11	AtMg00240	PREDICTED: uncharacterized mitochondrial protein AtMg00810-like isoform X1 [Nicotiana tabacum]	-	-	-	-	-	-	-
MSTRG.45754	589	530	706	3075	2379	1520	8.09	7.99	9.18	34.68	33.75	20.73	8.42	29.72	1.81954	7.60776e-13	3.90971e-11	ACA2	PREDICTED: LOW QUALITY PROTEIN: calcium-transporting ATPase 2, plasma membrane-type-like [Nicotiana tomentosiformis]	-	-	-	-	-	-	-
ncbi_107803949	163	100	293	19	14	12	4.86	3.27	8.28	0.47	0.43	0.36	5.47	0.42	-3.70308	7.96245e-13	4.08777e-11	AMC3	PREDICTED: metacaspase-3-like [Nicotiana sylvestris]	-	-	-	-	-	-	-
ncbi_107808159	124	67	229	1	2	7	3.82	2.26	6.68	0.03	0.06	0.21	4.25333	0.1	-5.41052	7.97071e-13	4.0878e-11	--	PREDICTED: uncharacterized protein LOC107808159 [Nicotiana tabacum]	-	-	-	-	-	-	-
ncbi_107792078	11104	8469	11672	4192	3533	3535	296.8	248.2	295.45	91.93	97.44	93.79	280.15	94.3867	-1.56954	8.05859e-13	4.12862e-11	PGH1	PREDICTED: enolase-like [Nicotiana tomentosiformis]	Metabolism;Metabolism;Metabolism;Metabolism;Metabolism;Genetic Information Processing	Global and overview maps;Global and overview maps;Global and overview maps;Global and overview maps;Carbohydrate metabolism;Folding, sorting and degradation	ko01100//Metabolic pathways;ko01110//Biosynthesis of secondary metabolites;ko01200//Carbon metabolism;ko01230//Biosynthesis of amino acids;ko00010//Glycolysis / Gluconeogenesis;ko03018//RNA degradation	K01689;K01689;K01689;K01689;K01689;K01689	GO:0044424//intracellular part	GO:0016836//hydro-lyase activity;GO:0046872//metal ion binding	GO:0006090//pyruvate metabolic process
ncbi_107792305	401	182	201	2503	1901	1111	22.31	11.1	10.59	114.28	109.16	61.36	14.6667	94.9333	2.69437	8.16143e-13	4.17701e-11	PRA1F2	PREDICTED: PRA1 family protein F2-like [Nicotiana sylvestris]	-	-	-	-	-	-	-
ncbi_107806623	80	114	128	473	397	316	1.01	1.59	1.53	4.92	5.2	3.98	1.37667	4.7	1.77148	8.31981e-13	4.2537e-11	Stxbp5	PREDICTED: uncharacterized protein LOC104248871 isoform X1 [Nicotiana sylvestris]	-	-	-	-	-	-	-
ncbi_107773801	135	179	124	941	697	483	5.86	8.52	5.1	33.53	31.24	20.82	6.49333	28.53	2.13545	8.72925e-13	4.45845e-11	ERF4	PREDICTED: ethylene-responsive transcription factor 4-like [Nicotiana tomentosiformis]	-	-	-	-	-	-	-
ncbi_107792799	1240	1522	1080	3982	3972	3699	40.72	54.7	33.61	106.88	134.22	120.39	43.01	120.497	1.48625	8.92148e-13	4.55197e-11	--	PREDICTED: sarcoplasmic reticulum histidine-rich calcium-binding protein-like [Nicotiana tabacum]	-	-	-	-	-	-	-
ncbi_107815889	316	248	392	748	843	819	9.47	8.1	11.03	18.23	25.86	24.25	9.53333	22.78	1.25672	9.1452e-13	4.65657e-11	At3g05640	PREDICTED: probable protein phosphatase 2C 34 [Nicotiana tabacum]	-	-	-	-	-	-	-
ncbi_107821077	78	88	181	0	1	3	5.32	6.53	11.63	0	0.07	0.2	7.82667	0.09	-6.44233	9.15697e-13	4.6578e-11	AHP4	PREDICTED: histidine-containing phosphotransfer protein 4-like isoform X1 [Nicotiana tomentosiformis]	Environmental Information Processing	Signal transduction	ko04075//Plant hormone signal transduction	K14490	-	-	-
ncbi_107777747	715	551	839	1775	1393	1485	19.47	16.44	21.62	39.66	39.14	40.13	19.1767	39.6433	1.04773	9.18216e-13	4.66585e-11	ACPD	PREDICTED: acyl-[acyl-carrier-protein] desaturase, chloroplastic [Nicotiana sylvestris]	Metabolism;Metabolism;Metabolism	Global and overview maps;Lipid metabolism;Lipid metabolism	ko01212//Fatty acid metabolism;ko00061//Fatty acid biosynthesis;ko01040//Biosynthesis of unsaturated fatty acids	K03921;K03921;K03921	GO:0009536//plastid	GO:0016717//oxidoreductase activity, acting on paired donors, with oxidation of a pair of donors resulting in the reduction of molecular oxygen to two molecules of water	GO:0006631//fatty acid metabolic process
ncbi_107779222	59	72	88	219	226	222	1.46	1.95	2.06	4.43	5.76	5.44	1.82333	5.21	1.51471	9.35825e-13	4.75048e-11	--	PREDICTED: stAR-related lipid transfer protein 7, mitochondrial-like isoform X1 [Nicotiana tabacum]	-	-	-	-	-	-	-
ncbi_107796526	42	78	59	254	291	476	3.37	6.86	4.48	16.71	24.08	37.88	4.90333	26.2233	2.41902	9.42325e-13	4.77861e-11	--	PREDICTED: uncharacterized protein LOC104226070 [Nicotiana sylvestris]	-	-	-	-	-	-	-
MSTRG.9462	81	121	62	563	454	378	3.72	6.09	2.69	21.2	21.5	17.22	4.16667	19.9733	2.26111	9.51117e-13	4.81828e-11	--	-	-	-	-	-	-	-	-
ncbi_107807241	298	266	335	88	88	92	28.01	27.42	29.82	6.79	8.54	8.58	28.4167	7.97	-1.83409	9.54734e-13	4.83169e-11	FAHD1	PREDICTED: acylpyruvase FAHD1, mitochondrial-like [Nicotiana tabacum]	Metabolism;Metabolism	Global and overview maps;Amino acid metabolism	ko01100//Metabolic pathways;ko00350//Tyrosine metabolism	K01557;K01557	-	-	-
ncbi_107782948	0	0	0	312	150	35	0	0	0	9.57	5.79	1.3	0.001	5.55333	12.4391	9.79377e-13	4.95137e-11	PIP2-1	aquaporin PIP2-1-like [Nicotiana tabacum]	-	-	-	-	-	-	-
ncbi_107817981	26	42	49	209	130	219	1.42	2.51	2.53	9.34	7.31	11.84	2.15333	9.49667	2.14085	9.82003e-13	4.95961e-11	--	PREDICTED: uncharacterized protein LOC104212374 [Nicotiana sylvestris]	-	-	-	-	-	-	-
ncbi_107817242	514	443	661	163	153	132	15.65	14.8	19.07	4.08	4.82	3.98	16.5067	4.29333	-1.94288	9.87471e-13	4.98218e-11	PAP29	PREDICTED: probable inactive purple acid phosphatase 29 isoform X1 [Nicotiana tomentosiformis]	-	-	-	-	-	-	-
ncbi_107798204	1228	1111	989	268	246	365	36.52	36.23	27.86	6.53	7.55	10.76	33.5367	8.28	-2.01804	9.96532e-13	5.0228e-11	RFNR2	PREDICTED: ferredoxin--NADP reductase, root-type isozyme, chloroplastic [Nicotiana sylvestris]	Metabolism;Metabolism	Global and overview maps;Energy metabolism	ko01100//Metabolic pathways;ko00195//Photosynthesis	K02641;K02641	-	-	-
ncbi_107815713	132	208	294	873	836	750	2.93	5.06	6.17	15.88	19.13	16.5	4.72	17.17	1.86303	1.0084e-12	5.07748e-11	--	PREDICTED: myb-like protein X [Nicotiana tabacum]	-	-	-	-	-	-	-
ncbi_107795792	2486	3888	4500	288	382	726	81.77	140.23	140.19	7.77	12.97	23.7	120.73	14.8133	-3.02682	1.02461e-12	5.15387e-11	FPS1	PREDICTED: farnesyl pyrophosphate synthase 1-like [Nicotiana sylvestris]	Metabolism;Metabolism;Metabolism	Global and overview maps;Global and overview maps;Metabolism of terpenoids and polyketides	ko01100//Metabolic pathways;ko01110//Biosynthesis of secondary metabolites;ko00900//Terpenoid backbone biosynthesis	K00787;K00787;K00787	-	-	-
ncbi_107786253	169	293	231	1680	1419	793	3.48	6.62	4.51	28.41	30.18	16.22	4.87	24.9367	2.35627	1.02693e-12	5.16036e-11	--	PREDICTED: peptide-N4-(N-acetyl-beta-glucosaminyl)asparagine amidase A-like [Nicotiana tabacum]	-	-	-	-	-	-	-
ncbi_107824494	5399	5297	5000	2040	1394	1837	152.93	164.52	134.13	47.4	40.75	51.66	150.527	46.6033	-1.69151	1.03591e-12	5.20023e-11	FBA3	PREDICTED: probable fructose-bisphosphate aldolase 3, chloroplastic [Nicotiana sylvestris]	Metabolism;Metabolism;Metabolism;Metabolism;Metabolism;Metabolism;Metabolism;Metabolism	Global and overview maps;Global and overview maps;Global and overview maps;Global and overview maps;Carbohydrate metabolism;Energy metabolism;Carbohydrate metabolism;Carbohydrate metabolism	ko01100//Metabolic pathways;ko01110//Biosynthesis of secondary metabolites;ko01200//Carbon metabolism;ko01230//Biosynthesis of amino acids;ko00010//Glycolysis / Gluconeogenesis;ko00710//Carbon fixation in photosynthetic organisms;ko00051//Fructose and mannose metabolism;ko00030//Pentose phosphate pathway	K01623;K01623;K01623;K01623;K01623;K01623;K01623;K01623	GO:0009532//plastid stroma;GO:0031976//plastid thylakoid;GO:0044434//chloroplast part	GO:0016832//aldehyde-lyase activity	GO:0006006//glucose metabolic process;GO:0006090//pyruvate metabolic process;GO:0006739//NADP metabolic process;GO:0006970//response to osmotic stress
ncbi_107815451	7	0	3	106	81	62	0.27	0	0.11	3.32	3.19	2.35	0.126667	2.95333	4.54324	1.03852e-12	5.20809e-11	MYB61	PREDICTED: transcription factor MYB35-like [Nicotiana tomentosiformis]	Organismal Systems	Environmental adaptation	ko04626//Plant-pathogen interaction	K09422	-	-	-
ncbi_107820515	77	37	48	325	328	220	0.93	0.49	0.55	3.22	4.08	2.63	0.656667	3.31	2.3336	1.04497e-12	5.23517e-11	MIK2	PREDICTED: probable LRR receptor-like serine/threonine-protein kinase At4g08850 [Nicotiana tabacum]	-	-	-	-	GO:0016020//membrane	GO:0004672//protein kinase activity;GO:0016491//oxidoreductase activity;GO:0036094//small molecule binding;GO:0097159//organic cyclic compound binding;GO:1901363//heterocyclic compound binding	GO:0006468//protein phosphorylation;GO:0044710//single-organism metabolic process
ncbi_107818866	22	45	78	275	587	1108	0.66	1.47	2.2	6.73	18.04	32.74	1.44333	19.17	3.73137	1.10515e-12	5.53106e-11	At1g70260	PREDICTED: WAT1-related protein At1g70260-like [Nicotiana tabacum]	-	-	-	-	-	-	-
ncbi_107807065	13618	8972	11185	32381	26877	26128	458.23	331.06	356.43	894.05	933.35	872.64	381.907	900.013	1.23673	1.15558e-12	5.77767e-11	FBA2	PREDICTED: fructose-bisphosphate aldolase 1, chloroplastic-like [Nicotiana tomentosiformis]	Metabolism;Metabolism;Metabolism;Metabolism;Metabolism;Metabolism;Metabolism;Metabolism	Global and overview maps;Global and overview maps;Global and overview maps;Global and overview maps;Carbohydrate metabolism;Energy metabolism;Carbohydrate metabolism;Carbohydrate metabolism	ko01100//Metabolic pathways;ko01110//Biosynthesis of secondary metabolites;ko01200//Carbon metabolism;ko01230//Biosynthesis of amino acids;ko00010//Glycolysis / Gluconeogenesis;ko00710//Carbon fixation in photosynthetic organisms;ko00051//Fructose and mannose metabolism;ko00030//Pentose phosphate pathway	K01623;K01623;K01623;K01623;K01623;K01623;K01623;K01623	-	GO:0016832//aldehyde-lyase activity	GO:0006090//pyruvate metabolic process
ncbi_107761484	138	54	72	761	652	405	6.34	2.72	3.13	28.69	30.91	18.47	4.06333	26.0233	2.67907	1.2073e-12	6.03021e-11	--	PREDICTED: metallothiol transferase FosB-like [Nicotiana tabacum]	-	-	-	-	-	-	-
ncbi_107779142	97	115	125	496	394	299	3.21	4.17	3.91	13.45	13.46	9.83	3.76333	12.2467	1.70231	1.22571e-12	6.11604e-11	RBL3	PREDICTED: RHOMBOID-like protein 3 [Nicotiana tabacum]	-	-	-	-	-	-	-
ncbi_107818540	832	833	1012	370	275	346	14.5	15.82	16.54	5.33	4.87	5.91	15.62	5.37	-1.5404	1.23405e-12	6.15149e-11	NFD5	PREDICTED: pentatricopeptide repeat-containing protein At3g53700, chloroplastic [Nicotiana sylvestris]	-	-	-	-	-	-	-
ncbi_107772051	3006	2582	3317	1349	1069	1160	39.34	37.02	41.06	14.48	14.42	15.05	39.14	14.65	-1.41774	1.25836e-12	6.2664e-11	ogdh	PREDICTED: 2-oxoglutarate dehydrogenase, mitochondrial-like [Nicotiana tabacum]	Metabolism;Metabolism;Metabolism;Metabolism;Metabolism;Metabolism	Global and overview maps;Global and overview maps;Global and overview maps;Carbohydrate metabolism;Amino acid metabolism;Amino acid metabolism	ko01100//Metabolic pathways;ko01110//Biosynthesis of secondary metabolites;ko01200//Carbon metabolism;ko00020//Citrate cycle (TCA cycle);ko00310//Lysine degradation;ko00380//Tryptophan metabolism	K00164;K00164;K00164;K00164;K00164;K00164	-	-	-
ncbi_107767148	220	232	256	72	55	62	7.19	8.32	7.93	1.93	1.86	2.01	7.81333	1.93333	-2.01485	1.27744e-12	6.35502e-11	CYT1	PREDICTED: mannose-1-phosphate guanylyltransferase 1-like [Nicotiana sylvestris]	Metabolism;Metabolism;Metabolism;Metabolism	Global and overview maps;Global and overview maps;Carbohydrate metabolism;Carbohydrate metabolism	ko01100//Metabolic pathways;ko01110//Biosynthesis of secondary metabolites;ko00520//Amino sugar and nucleotide sugar metabolism;ko00051//Fructose and mannose metabolism	K00966;K00966;K00966;K00966	-	GO:0016772//transferase activity, transferring phosphorus-containing groups	-
MSTRG.21711	0	0	0	57	77	109	0	0	0	2.69	4.57	6.22	0.001	4.49333	12.1336	1.28492e-12	6.38585e-11	--	-	-	-	-	-	-	-	-
ncbi_107813858	0	5	7	183	134	60	0	0.11	0.13	2.96	2.72	1.17	0.08	2.28333	4.835	1.29474e-12	6.42828e-11	DOX1	PREDICTED: alpha-dioxygenase 1 [Nicotiana sylvestris]	Metabolism	Lipid metabolism	ko00592//alpha-Linolenic acid metabolism	K10529	-	GO:0046906//tetrapyrrole binding	GO:0006950//response to stress;GO:0044710//single-organism metabolic process
ncbi_107795620	2597	839	6266	167	125	46	73.3	25.96	167.49	3.87	3.64	1.29	88.9167	2.93333	-4.92184	1.34087e-12	6.65065e-11	GDPD1	PREDICTED: glycerophosphodiester phosphodiesterase GDPD1, chloroplastic-like [Nicotiana tomentosiformis]	-	-	-	-	-	-	-
ncbi_107784633	326	421	554	87	73	116	8.54	11.47	12.58	1.89	1.89	2.69	10.8633	2.15667	-2.33259	1.40799e-12	6.97663e-11	--	PREDICTED: uncharacterized protein LOC104241959 [Nicotiana sylvestris]	-	-	-	-	-	-	-
ncbi_107830956	27	19	25	97	107	150	1.89	1.46	1.66	5.58	7.74	10.44	1.67	7.92	2.24565	1.4139e-12	6.99893e-11	GRXS10	PREDICTED: monothiol glutaredoxin-S10 [Nicotiana tomentosiformis]	-	-	-	-	-	-	-
MSTRG.1660	197	210	234	523	765	895	19.81	23.13	22.31	43.16	79.45	89.39	21.75	70.6667	1.70001	1.43191e-12	7.08104e-11	psaJ	photosystem I subunit IX (chloroplast) [Scopolia parviflora]	Metabolism;Metabolism	Global and overview maps;Energy metabolism	ko01100//Metabolic pathways;ko00195//Photosynthesis	K02697;K02697	GO:0009521//photosystem;GO:0031224//intrinsic component of membrane;GO:0044434//chloroplast part	-	GO:0044237//cellular metabolic process
MSTRG.51919	481	383	469	47	91	86	7.68	6.71	7.09	0.62	1.5	1.36	7.16	1.16	-2.62583	1.46854e-12	7.25112e-11	AARE	PREDICTED: acylamino-acid-releasing enzyme-like isoform X2 [Nicotiana tomentosiformis]	-	-	-	-	-	-	-
ncbi_107816677	1880	1843	2404	633	361	337	32.24	34.66	39.05	8.9	6.38	5.74	35.3167	7.00667	-2.33355	1.46921e-12	7.25112e-11	HSP90	PREDICTED: endoplasmin homolog [Nicotiana tabacum]	Organismal Systems;Genetic Information Processing	Environmental adaptation;Folding, sorting and degradation	ko04626//Plant-pathogen interaction;ko04141//Protein processing in endoplasmic reticulum	K09487;K09487	-	GO:0005515//protein binding	GO:0044267//cellular protein metabolic process;GO:0050896//response to stimulus
ncbi_107793974	249	165	281	1900	1156	730	9.52	6.91	10.16	59.66	45.63	27.71	8.86333	44.3333	2.32247	1.48483e-12	7.32093e-11	DTC	PREDICTED: mitochondrial dicarboxylate/tricarboxylate transporter DTC [Nicotiana tomentosiformis]	-	-	-	-	GO:0005911//cell-cell junction;GO:0009526//plastid envelope;GO:0019866//organelle inner membrane;GO:0030312//external encapsulating structure;GO:0031224//intrinsic component of membrane	GO:0046943//carboxylic acid transmembrane transporter activity	GO:0006006//glucose metabolic process;GO:0006090//pyruvate metabolic process;GO:0006842//tricarboxylic acid transport;GO:0010038//response to metal ion;GO:0045333//cellular respiration
ncbi_107806238	1087	944	893	2559	2413	2159	47.17	44.92	36.7	91.11	108.05	92.99	42.93	97.3833	1.18169	1.51637e-12	7.46906e-11	dnajb6	PREDICTED: dnaJ homolog subfamily B member 8 [Nicotiana tomentosiformis]	-	-	-	-	-	-	-
ncbi_107832541	88	122	167	1	0	8	1.51	2.29	2.71	0.01	0	0.14	2.17	0.05	-5.43962	1.53412e-12	7.54593e-11	POT5	PREDICTED: potassium transporter 5-like [Nicotiana tabacum]	-	-	-	-	GO:0031224//intrinsic component of membrane	GO:0046873//metal ion transmembrane transporter activity	GO:0030001//metal ion transport;GO:0034220//ion transmembrane transport
ncbi_107806042	132	138	130	322	358	420	2.36	2.7	2.2	4.71	6.6	7.43	2.42	6.24667	1.36808	1.53501e-12	7.54593e-11	LECRK71	PREDICTED: L-type lectin-domain containing receptor kinase VII.1-like [Nicotiana tabacum]	-	-	-	-	-	-	-
ncbi_107791231	9	5	7	88	75	54	0.74	0.45	0.55	5.94	6.37	4.41	0.58	5.57333	3.26442	1.58182e-12	7.76841e-11	--	CAMP-regulated phosphoprotein 19-related protein isoform 1 [Theobroma cacao]	-	-	-	-	-	-	-
ncbi_107764264	1418	1312	1330	8690	6935	3605	98.36	99.79	87.43	494.74	496.6	248.26	95.1933	413.2	2.11791	1.63438e-12	8.01579e-11	PSAO	PREDICTED: photosystem I subunit O-like [Nicotiana tomentosiformis]	Metabolism	Energy metabolism	ko00195//Photosynthesis	K14332	GO:0009521//photosystem;GO:0009536//plastid	-	GO:0000097//sulfur amino acid biosynthetic process;GO:0006873//cellular ion homeostasis;GO:0006996//organelle organization;GO:0009765//photosynthesis, light harvesting;GO:0016072//rRNA metabolic process;GO:0030001//metal ion transport;GO:0031399//regulation of protein modification process;GO:0043623//cellular protein complex assembly
ncbi_107821669	167	46	400	3	3	4	8.66	2.61	19.63	0.13	0.16	0.21	10.3	0.166667	-5.94953	1.63542e-12	8.01579e-11	--	PREDICTED: uncharacterized protein LOC107821669 [Nicotiana tabacum]	-	-	-	-	-	-	-
ncbi_107794176	3699	1257	1528	26325	18162	11560	124.85	46.52	48.84	728.92	632.52	387.21	73.4033	582.883	2.98929	1.64591e-12	8.05633e-11	XTH7	PREDICTED: probable xyloglucan endotransglucosylase/hydrolase protein 7 [Nicotiana sylvestris]	-	-	-	-	GO:0005576//extracellular region;GO:0030312//external encapsulating structure	GO:0016758//transferase activity, transferring hexosyl groups;GO:0016787//hydrolase activity	GO:0044042//glucan metabolic process;GO:0045229//external encapsulating structure organization
ncbi_107804809	3993	4953	5932	1483	1233	965	108.65	147.77	152.85	33.11	34.62	26.06	136.423	31.2633	-2.12555	1.64692e-12	8.05633e-11	SCPL26	PREDICTED: serine carboxypeptidase-like 26 [Nicotiana tabacum]	-	-	-	-	-	-	-
ncbi_107807210	104	159	126	419	557	778	3.02	5.06	3.46	9.98	16.69	22.41	3.84667	16.36	2.08849	1.65279e-12	8.07375e-11	ACR4	PREDICTED: ACT domain-containing protein ACR4-like [Nicotiana tomentosiformis]	-	-	-	-	-	-	-
ncbi_107808562	717	244	409	43	20	9	40.57	15.14	21.92	2	1.17	0.51	25.8767	1.22667	-4.39884	1.65373e-12	8.07375e-11	At3g16190	PREDICTED: probable inactive nicotinamidase At3g16190 [Nicotiana tomentosiformis]	-	-	-	-	-	-	-
ncbi_107828191	596	669	824	185	214	190	27.93	34.38	36.57	7.11	10.35	8.84	32.96	8.76667	-1.91062	1.65806e-12	8.08698e-11	PSBQ	PREDICTED: oxygen-evolving enhancer protein 3-2, chloroplastic-like [Nicotiana tomentosiformis]	Metabolism;Metabolism	Global and overview maps;Energy metabolism	ko01100//Metabolic pathways;ko00195//Photosynthesis	K08901;K08901	GO:0009521//photosystem	-	GO:0044237//cellular metabolic process
MSTRG.754	94	178	259	16	5	4	6.22	12.91	16.23	0.87	0.34	0.26	11.7867	0.49	-4.58823	1.69633e-12	8.26556e-11	--	-	-	-	-	-	-	-	-
ncbi_107821658	81	39	41	353	209	320	3.21	1.7	1.54	11.48	8.55	12.59	2.15	10.8733	2.33839	1.7333e-12	8.43699e-11	DREB3	PREDICTED: ethylene-responsive transcription factor TINY-like [Nicotiana tabacum]	-	-	-	-	-	-	-
ncbi_107819824	44	44	54	192	170	140	1.01	1.1	1.17	3.61	4.02	3.18	1.09333	3.60333	1.7206	1.73491e-12	8.43699e-11	GH3.10	PREDICTED: jasmonic acid-amido synthetase JAR1-like [Nicotiana tabacum]	Environmental Information Processing	Signal transduction	ko04075//Plant hormone signal transduction	K14487	-	-	-
ncbi_107826268	313	277	301	638	747	737	8.39	8.13	7.63	14	20.63	19.57	8.05	18.0667	1.16627	1.73875e-12	8.44746e-11	KCS3	PREDICTED: 3-ketoacyl-CoA synthase 3-like [Nicotiana sylvestris]	Metabolism;Metabolism;Organismal Systems;Metabolism	Global and overview maps;Global and overview maps;Environmental adaptation;Lipid metabolism	ko01100//Metabolic pathways;ko01110//Biosynthesis of secondary metabolites;ko04626//Plant-pathogen interaction;ko00062//Fatty acid elongation	K15397;K15397;K15397;K15397	-	-	-
ncbi_107779616	714	648	492	121	93	161	21.73	21.63	14.18	3.02	2.92	4.86	19.18	3.6	-2.41353	1.76711e-12	8.57685e-11	AVT6C	PREDICTED: probable sodium-coupled neutral amino acid transporter 6 [Nicotiana tabacum]	-	-	-	-	-	-	-
ncbi_107779137	41	9	25	460	439	162	2.26	0.53	1.32	20.93	25.12	8.9	1.37	18.3167	3.74091	1.80311e-12	8.74306e-11	EXO	PREDICTED: protein EXORDIUM-like [Nicotiana tomentosiformis]	-	-	-	-	-	-	-
ncbi_107801671	4	1	4	190	100	43	0.19	0.05	0.18	7.43	4.91	2.03	0.14	4.79	5.09653	1.85617e-12	8.9916e-11	TIFY10A	PREDICTED: protein TIFY 10A-like [Nicotiana tomentosiformis]	Environmental Information Processing	Signal transduction	ko04075//Plant hormone signal transduction	K13464	-	-	-
ncbi_107824202	370	342	330	770	795	798	18.27	18.52	15.43	31.21	40.5	39.11	17.4067	36.94	1.08554	1.91566e-12	9.27077e-11	RABB1C	PREDICTED: ras-related protein RABB1c [Nicotiana sylvestris]	-	-	-	-	GO:0016020//membrane;GO:0043231//intracellular membrane-bounded organelle	GO:0032550//purine ribonucleoside binding	GO:0006605//protein targeting;GO:0016192//vesicle-mediated transport;GO:0016482//cytoplasmic transport;GO:0032989//cellular component morphogenesis;GO:0040007//growth;GO:0061024//membrane organization
MSTRG.9995	161	205	146	0	0	1	9.2	12.85	7.9	0	0	0.06	9.98333	0.02	-8.96338	1.95318e-12	9.43401e-11	--	-	-	-	-	-	-	-	-
MSTRG.8179	0	0	0	63	60	102	0	0	0	3.31	3.97	6.49	0.001	4.59	12.1643	1.95902e-12	9.45305e-11	--	hypothetical protein A4A49_26936 [Nicotiana attenuata]	-	-	-	-	-	-	-
MSTRG.22793	143	134	366	0	0	1	9.88	10.15	23.95	0	0	0.07	14.66	0.0233333	-9.29528	1.96165e-12	9.45654e-11	--	-	-	-	-	-	-	-	-
ncbi_107812356	269	272	312	659	882	1118	10.31	11.4	11.31	20.7	34.81	42.38	11.0067	32.63	1.56782	1.97004e-12	9.48024e-11	RHY1A	PREDICTED: probable E3 ubiquitin-protein ligase RHY1A [Nicotiana tomentosiformis]	-	-	-	-	-	-	-
ncbi_107813440	8	32	5	228	338	294	0.29	1.26	0.17	6.69	12.48	10.44	0.573333	9.87	4.1056	1.97037e-12	9.48024e-11	At5g65660	PREDICTED: uncharacterized protein At5g65660-like [Nicotiana sylvestris]	-	-	-	-	-	-	-
ncbi_107808783	756	630	893	1772	2688	2469	9.79	8.95	11.06	18.81	35.9	31.79	9.93333	28.8333	1.53739	1.97282e-12	9.48286e-11	TPS7	PREDICTED: probable alpha,alpha-trehalose-phosphate synthase [UDP-forming] 7 isoform X1 [Nicotiana tomentosiformis]	Metabolism;Metabolism	Global and overview maps;Carbohydrate metabolism	ko01100//Metabolic pathways;ko00500//Starch and sucrose metabolism	K16055;K16055	-	-	-
ncbi_107808848	461	312	560	99	98	72	17.76	13.21	20.46	3.12	3.89	2.76	17.1433	3.25667	-2.39618	2.00327e-12	9.61995e-11	PHB3	PREDICTED: prohibitin-3, mitochondrial-like [Nicotiana tomentosiformis]	-	-	-	-	-	-	-
MSTRG.12120	71	135	103	0	0	0	4.65	9.68	6.38	0	0	0	6.90333	0.001	-12.7531	2.08944e-12	1.00241e-10	--	PREDICTED: uncharacterized protein At4g17910-like [Nicotiana tabacum]	Metabolism;Metabolism	Global and overview maps;Glycan biosynthesis and metabolism	ko01100//Metabolic pathways;ko00563//Glycosylphosphatidylinositol(GPI)-anchor biosynthesis	K05283;K05283	-	-	-
ncbi_107811585	2069	3034	3005	555	590	808	79.66	128.11	109.61	17.53	23.43	30.89	105.793	23.95	-2.14315	2.18535e-12	1.04741e-10	GSTZ1	PREDICTED: glutathione S-transferase zeta class-like [Nicotiana sylvestris]	Metabolism;Metabolism	Global and overview maps;Amino acid metabolism	ko01100//Metabolic pathways;ko00350//Tyrosine metabolism	K01800;K01800	GO:0044424//intracellular part	GO:0016859//cis-trans isomerase activity	GO:0006520//cellular amino acid metabolic process
ncbi_107808189	0	0	0	58	127	73	0	0	0	1.57	4.3	2.39	0.001	2.75333	11.427	2.19596e-12	1.05052e-10	GA2OX8	PREDICTED: gibberellin 2-beta-dioxygenase 8 isoform X1 [Nicotiana tomentosiformis]	Metabolism;Metabolism	Global and overview maps;Metabolism of terpenoids and polyketides	ko01110//Biosynthesis of secondary metabolites;ko00904//Diterpenoid biosynthesis	K04125;K04125	-	-	-
ncbi_107814116	180	275	219	38	19	40	9.24	15.48	10.64	1.6	1.01	2.04	11.7867	1.55	-2.92682	2.19605e-12	1.05052e-10	STS14	PREDICTED: STS14 protein-like [Nicotiana tabacum]	-	-	-	-	-	-	-
MSTRG.39707	94	62	69	408	283	239	6.58	4.76	4.57	23.44	20.45	16.61	5.30333	20.1667	1.927	2.22109e-12	1.06148e-10	--	PREDICTED: phospholipase A1-II 4-like [Nicotiana attenuata]	-	-	-	-	-	-	-
[truncated: 8,347 more rows]

## Sheet: Supplementary Table 9
Supplementary Table 9. KEGG enrichment analysis
[truncated: 128 more rows]

## Sheet: Supplementary Table 10
Supplementary Table 11. Identification of ABC, GST and MATE involved in transport
[truncated: 111 more rows]

[truncated: 7 more sheets: Supplementary Table 11, Supplementary Table 12, Supplementary Table 13, Supplementary Table 14, Supplementary Table 15, Supplementary Table 16, Supplementary Table 17]
